# Supplementary material for: Tracking sero-molecular trends of swine brucellosis in Hawai‘i and the central Pacific
Source: Front Public Health. 2024 Sep 4;12:1440933. doi: 10.3389/fpubh.2024.1440933 (PMC11408231; doi:10.3389/fpubh.2024.1440933)
Supplement: Supplementary file 1 [file Table_1.XLSX]

## Sheet: Sheet1
YEAR	SB_Results	Watershed Name
2012	NEGATIVE	Kiolakaa
2012	NEGATIVE	Kiolakaa
2012	NEGATIVE	Kiolakaa
2011	NEGATIVE	Kiolakaa
2011	NEGATIVE	Kiolakaa
2011	NEGATIVE	Kiolakaa
2011	NEGATIVE	Kiolakaa
2007	NEGATIVE	Kiilae
2007	NEGATIVE	Kiilae
2008	NEGATIVE	Kilauea
2008	NEGATIVE	Kilauea
2008	NEGATIVE	Kilauea
2008	NEGATIVE	Kilauea
2007	NEGATIVE	Kilauea
2007	NEGATIVE	Kilauea
2008	NEGATIVE	Kilauea
2008	NEGATIVE	Kilauea
2008	NEGATIVE	Kilauea
2007	NEGATIVE	Kilauea
2007	NEGATIVE	Kaahakini
2010	NEGATIVE	Kaahakini
2008	NEGATIVE	Kilauea
2008	NEGATIVE	Kilauea
2008	NEGATIVE	Kealakekua
2008	NEGATIVE	Kilauea
2008	NEGATIVE	Kaahakini
2008	NEGATIVE	Kealakekua
2008	NEGATIVE	Kealakekua
2008	NEGATIVE	Kealakekua
2008	POSITIVE	Kealakekua
2008	NEGATIVE	Kealakekua
2008	NEGATIVE	Kealakekua
2008	NEGATIVE	Kealakekua
2008	POSITIVE	Kealakekua
2007	NEGATIVE	Kealakekua
2007	NEGATIVE	Kealakekua
2007	NEGATIVE	Kealakekua
2007	NEGATIVE	Kealakekua
2008	NEGATIVE	Kaahakini
2008	NEGATIVE	Kaahakini
2008	NEGATIVE	Kaahakini
2008	NEGATIVE	Kaahakini
2008	NEGATIVE	Kaahakini
2008	NEGATIVE	Kaahakini
2008	NEGATIVE	Kaahakini
2008	NEGATIVE	Kaahakini
2008	NEGATIVE	Kilauea
2008	POSITIVE	Waiaha
2008	POSITIVE	Waiaha
2008	NEGATIVE	Waiaha
2007	NEGATIVE	Kaahakini
2007	NEGATIVE	Kaahakini
2007	NEGATIVE	Kaahakini
2007	NEGATIVE	Kaahakini
2008	NEGATIVE	Waiaha
2007	NEGATIVE	Kaahakini
2007	NEGATIVE	Kaahakini
2007	NEGATIVE	Kaahakini
2007	NEGATIVE	Kaahakini
2007	NEGATIVE	Kaahakini
2007	NEGATIVE	Kaahakini
2007	NEGATIVE	Kaahakini
2007	NEGATIVE	Kaahakini
2007	NEGATIVE	Kaahakini
2007	NEGATIVE	Kaahakini
2008	POSITIVE	Waiaha
2007	NEGATIVE	Waiaha
2007	POSITIVE	Waiaha
2007	POSITIVE	Waiaha
2008	NEGATIVE	Waiaha
2008	NEGATIVE	Waiaha
2008	NEGATIVE	Waiaha
2008	NEGATIVE	Waiaha
2008	NEGATIVE	Waiaha
2008	NEGATIVE	Waiaha
2008	NEGATIVE	Waiaha
2008	NEGATIVE	Waiaha
2008	NEGATIVE	Waiaha
2007	NEGATIVE	Kaahakini
2007	NEGATIVE	Kaahakini
2007	NEGATIVE	Kaahakini
2007	POSITIVE	Kaahakini
2008	NEGATIVE	Waiaha
2008	POSITIVE	Waiaha
2008	NEGATIVE	Waiaha
2007	NEGATIVE	Waiaha
2007	NEGATIVE	Waiaha
2007	NEGATIVE	Waiaha
2007	POSITIVE	Waiaha
2007	NEGATIVE	Waiaha
2008	NEGATIVE	Waiaha
2007	NEGATIVE	Wailoa
2010	NEGATIVE	Wailoa
2010	NEGATIVE	Wailoa
2007	NEGATIVE	Waiaha
2007	NEGATIVE	Waiaha
2007	NEGATIVE	Wailoa
2007	NEGATIVE	Wailoa
2007	NEGATIVE	Wailoa
2007	NEGATIVE	Wailoa
2008	NEGATIVE	Wailoa
2008	NEGATIVE	Wailoa
2008	NEGATIVE	Wailoa
2007	NEGATIVE	Wailoa
2008	NEGATIVE	Wailoa
2008	NEGATIVE	Wailoa
2021	NEGATIVE	Wailoa
2021	NEGATIVE	Wailoa
2022	NEGATIVE	Wailoa
2022	NEGATIVE	Wailoa
2021	NEGATIVE	Wailoa
2021	NEGATIVE	Wailoa
2007	NEGATIVE	Wailoa
2007	NEGATIVE	Wailoa
2008	NEGATIVE	Honokohau
2007	NEGATIVE	Wailoa
2007	NEGATIVE	Wailoa
2007	NEGATIVE	Wailoa
2007	NEGATIVE	Honokohau
2007	NEGATIVE	Honokohau
2007	NEGATIVE	Honokohau
2022	NEGATIVE	Wailoa
2021	NEGATIVE	Wailoa
2021	NEGATIVE	Wailoa
2021	NEGATIVE	Wailoa
2022	NEGATIVE	Wailoa
2022	NEGATIVE	Wailoa
2022	NEGATIVE	Wailoa
2022	NEGATIVE	Wailoa
2022	POSITIVE	Wailoa
2022	NEGATIVE	Wailoa
2023	NEGATIVE	Wailoa
2023	NEGATIVE	Wailoa
2021	NEGATIVE	Wailoa
2007	NEGATIVE	Honokohau
2007	NEGATIVE	Honokohau
2007	NEGATIVE	Honokohau
2007	NEGATIVE	Honokohau
2007	NEGATIVE	Honokohau
2007	NEGATIVE	Honokohau
2007	NEGATIVE	Honokohau
2007	NEGATIVE	Honokohau
2017	NEGATIVE	Wailoa
2017	POSITIVE	Wailoa
2017	POSITIVE	Wailoa
2017	POSITIVE	Wailoa
2017	NEGATIVE	Wailoa
2017	NEGATIVE	Wailoa
2017	NEGATIVE	Wailoa
2017	NEGATIVE	Wailoa
2017	POSITIVE	Wailoa
2017	POSITIVE	Wailoa
2017	POSITIVE	Wailoa
2017	NEGATIVE	Wailoa
2017	POSITIVE	Wailoa
2017	POSITIVE	Wailoa
2010	NEGATIVE	Wailoa
2010	NEGATIVE	Wailoa
2010	NEGATIVE	Wailoa
2010	NEGATIVE	Wailoa
2010	NEGATIVE	Wailoa
2020	NEGATIVE	Wailoa
2020	NEGATIVE	Wailoa
2020	POSITIVE	Wailoa
2020	POSITIVE	Wailoa
2020	POSITIVE	Wailoa
2020	POSITIVE	Wailoa
2021	NEGATIVE	Wailoa
2021	POSITIVE	Wailoa
2010	NEGATIVE	Wailoa
2021	POSITIVE	Wailoa
2021	POSITIVE	Wailoa
2014	POSITIVE	Wailoa
2016	NEGATIVE	Wailoa
2016	NEGATIVE	Wailoa
2016	NEGATIVE	Wailoa
2016	NEGATIVE	Wailoa
2016	POSITIVE	Wailoa
2017	POSITIVE	Wailoa
2017	NEGATIVE	Wailoa
2017	NEGATIVE	Wailoa
2017	NEGATIVE	Wailoa
2016	NEGATIVE	Wailoa
2016	NEGATIVE	Wailoa
2016	NEGATIVE	Wailoa
2017	NEGATIVE	Wailoa
2017	NEGATIVE	Wailoa
2016	NEGATIVE	Wailoa
2016	NEGATIVE	Wailoa
2016	POSITIVE	Wailoa
2016	POSITIVE	Wailoa
2016	POSITIVE	Wailoa
2017	NEGATIVE	Wailoa
2017	NEGATIVE	Wailoa
2016	NEGATIVE	Wailoa
2016	NEGATIVE	Wailoa
2016	NEGATIVE	Wailoa
2017	POSITIVE	Wailoa
2008	NEGATIVE	Wailoa
2008	NEGATIVE	Wailoa
2007	NEGATIVE	Wailuku
2007	NEGATIVE	Wailuku
2021	POSITIVE	Wailoa
2021	POSITIVE	Wailoa
2021	POSITIVE	Wailoa
2008	NEGATIVE	Keahole
2008	NEGATIVE	Wailuku
2008	NEGATIVE	Wailuku
2007	POSITIVE	Honolii
2007	NEGATIVE	Pohakuloa
2007	NEGATIVE	Pohakuloa
2008	NEGATIVE	Puuokalepa
2022	NEGATIVE	Kiholo
2007	NEGATIVE	Waimaauou
2008	NEGATIVE	Alia
2008	NEGATIVE	Alia
2008	NEGATIVE	Alia
2008	NEGATIVE	Alia
2008	NEGATIVE	Alia
2008	NEGATIVE	Alia
2008	NEGATIVE	Alia
2007	POSITIVE	Alia
2007	NEGATIVE	Alia
2007	NEGATIVE	Alia
2007	NEGATIVE	Alia
2007	NEGATIVE	Alia
2007	NEGATIVE	Makea
2007	POSITIVE	Makea
2007	NEGATIVE	Makea
2007	NEGATIVE	Makea
2007	NEGATIVE	Makea
2007	NEGATIVE	Makea
2007	NEGATIVE	Makea
2007	NEGATIVE	Makea
2007	NEGATIVE	Makea
2010	NEGATIVE	Kolekole
2010	NEGATIVE	Kolekole
2010	NEGATIVE	Kolekole
2021	NEGATIVE	Waikaumalo
2021	NEGATIVE	Waikaumalo
2021	NEGATIVE	Waikaumalo
2021	NEGATIVE	Waikaumalo
2021	NEGATIVE	Waikaumalo
2021	NEGATIVE	Waikaumalo
2021	NEGATIVE	Waikaumalo
2021	NEGATIVE	Waikaumalo
2021	NEGATIVE	Waikaumalo
2021	NEGATIVE	Waikaumalo
2008	NEGATIVE	Hakalau
2008	NEGATIVE	Hakalau
2008	NEGATIVE	Hakalau
2008	NEGATIVE	Hakalau
2008	NEGATIVE	Hakalau
2008	NEGATIVE	Hakalau
2008	NEGATIVE	Hakalau
2007	NEGATIVE	Hakalau
2007	NEGATIVE	Hakalau
2007	NEGATIVE	Hakalau
2008	NEGATIVE	Hakalau
2008	NEGATIVE	Hakalau
2008	NEGATIVE	Hakalau
2008	NEGATIVE	Kamakoa
2008	NEGATIVE	Kamakoa
2008	NEGATIVE	Kamakoa
2007	NEGATIVE	Maulua
2008	NEGATIVE	Kapehu Camp
2008	NEGATIVE	Kapehu Camp
2007	NEGATIVE	Kapehu Camp
2008	NEGATIVE	Kilau
2008	NEGATIVE	Kilau
2008	NEGATIVE	Kilau
2008	NEGATIVE	Kilau
2015	NEGATIVE	Waikoloa
2015	NEGATIVE	Waikoloa
2015	NEGATIVE	Waikoloa
2015	NEGATIVE	Waikoloa
2015	NEGATIVE	Waikoloa
2015	NEGATIVE	Waikoloa
2015	NEGATIVE	Waikoloa
2015	NEGATIVE	Waikoloa
2015	NEGATIVE	Waikoloa
2015	NEGATIVE	Waikoloa
2007	NEGATIVE	Waipunahina
2007	NEGATIVE	Kalopa
2008	NEGATIVE	Kaumoali
2008	POSITIVE	Kaumoali
2008	NEGATIVE	Kaumoali
2008	NEGATIVE	Kaumoali
2008	NEGATIVE	Kaumoali
2008	NEGATIVE	Kaumoali
2007	NEGATIVE	Kukuilamalamahii
2007	POSITIVE	Kaumoali
2007	NEGATIVE	Kaumoali
2007	NEGATIVE	Kaumoali
2007	POSITIVE	Kaumoali
2007	POSITIVE	Kaumoali
2008	NEGATIVE	Keahua
2007	NEGATIVE	Keahua
2007	NEGATIVE	Keahua
2007	NEGATIVE	Keahua
2007	NEGATIVE	Keahua
2007	POSITIVE	Keahua
2007	POSITIVE	Keahua
2007	POSITIVE	Keahua
2007	NEGATIVE	Keahua
2007	NEGATIVE	Keahua
2008	NEGATIVE	Kainapahoa
2008	POSITIVE	Kainapahoa
2008	NEGATIVE	Keahua
2008	NEGATIVE	Papuaa
2007	NEGATIVE	Keawanui
2007	NEGATIVE	Keawanui
2007	NEGATIVE	Keawanui
2007	NEGATIVE	Hualua
2007	POSITIVE	Hualua
2007	NEGATIVE	Hualua
2007	POSITIVE	Hualua
2007	NEGATIVE	Hualua
2007	NEGATIVE	Hualua
2007	POSITIVE	Hualua
2007	NEGATIVE	Hualua
2007	NEGATIVE	Hualua
2007	NEGATIVE	Hualua
2007	POSITIVE	Hualua
2007	POSITIVE	Hualua
2007	NEGATIVE	Hualua
2007	POSITIVE	Hualua
2007	NEGATIVE	Hualua
2007	NEGATIVE	Hualua
2019	NEGATIVE	Hapapa
2019	NEGATIVE	Hapapa
2019	NEGATIVE	Hapapa
2019	NEGATIVE	Hapapa
2019	NEGATIVE	Hapapa
2019	NEGATIVE	Hapapa
2019	NEGATIVE	Hapapa
2019	NEGATIVE	Hapapa
2019	NEGATIVE	Hapapa
2019	NEGATIVE	Hapapa
2019	NEGATIVE	Hapapa
2019	NEGATIVE	Hapapa
2019	NEGATIVE	Hapapa
2019	NEGATIVE	Hapapa
2019	NEGATIVE	Hapapa
2019	NEGATIVE	Hapapa
2019	NEGATIVE	Hapapa
2019	NEGATIVE	Hapapa
2020	NEGATIVE	Hapapa
2020	NEGATIVE	Hapapa
2020	NEGATIVE	Hapapa
2020	NEGATIVE	Hapapa
2019	NEGATIVE	Hapapa
2019	NEGATIVE	Hapapa
2019	NEGATIVE	Hapapa
2019	NEGATIVE	Hapapa
2019	NEGATIVE	Hapapa
2019	NEGATIVE	Hapapa
2019	NEGATIVE	Hapapa
2019	NEGATIVE	Hapapa
2019	NEGATIVE	Hapapa
2019	NEGATIVE	Hapapa
2019	NEGATIVE	Hapapa
2019	NEGATIVE	Hapapa
2019	NEGATIVE	Hapapa
2018	NEGATIVE	Hapapa
2023	NEGATIVE	Hapapa
2015	NEGATIVE	Waiakoa
2020	POSITIVE	Waiakoa
2020	POSITIVE	Waiakoa
2020	POSITIVE	Waiakoa
2020	POSITIVE	Waiakoa
2020	POSITIVE	Waiakoa
2020	POSITIVE	Waiakoa
2020	POSITIVE	Waiakoa
2020	POSITIVE	Waiakoa
2020	POSITIVE	Waiakoa
2020	POSITIVE	Waiakoa
2020	POSITIVE	Waiakoa
2020	POSITIVE	Waiakoa
2020	POSITIVE	Waiakoa
2020	POSITIVE	Waiakoa
2020	POSITIVE	Waiakoa
2020	POSITIVE	Waiakoa
2020	POSITIVE	Waiakoa
2020	POSITIVE	Waiakoa
2020	POSITIVE	Waiakoa
2020	POSITIVE	Waiakoa
2020	POSITIVE	Waiakoa
2022	NEGATIVE	Waiakoa
2022	NEGATIVE	Waiakoa
2020	NEGATIVE	Waiakoa
2020	POSITIVE	Waiakoa
2020	POSITIVE	Waiakoa
2020	POSITIVE	Waiakoa
2020	POSITIVE	Waiakoa
2020	POSITIVE	Waiakoa
2020	POSITIVE	Waiakoa
2020	POSITIVE	Waiakoa
2020	POSITIVE	Waiakoa
2020	POSITIVE	Waiakoa
2020	POSITIVE	Waiakoa
2020	POSITIVE	Waiakoa
2020	POSITIVE	Waiakoa
2020	POSITIVE	Waiakoa
2020	POSITIVE	Waiakoa
2020	POSITIVE	Waiakoa
2020	NEGATIVE	Waiakoa
2020	POSITIVE	Waiakoa
2020	POSITIVE	Waiakoa
2020	POSITIVE	Waiakoa
2020	POSITIVE	Waiakoa
2020	NEGATIVE	Waiakoa
2020	POSITIVE	Waiakoa
2020	POSITIVE	Waiakoa
2020	POSITIVE	Waiakoa
2020	NEGATIVE	Waiakoa
2020	POSITIVE	Waiakoa
2020	POSITIVE	Waiakoa
2020	POSITIVE	Waiakoa
2020	POSITIVE	Waiakoa
2020	POSITIVE	Waiakoa
2020	POSITIVE	Waiakoa
2020	POSITIVE	Waiakoa
2020	POSITIVE	Waiakoa
2020	POSITIVE	Waiakoa
2020	POSITIVE	Waiakoa
2020	POSITIVE	Waiakoa
2020	POSITIVE	Waiakoa
2020	POSITIVE	Waiakoa
2020	POSITIVE	Waiakoa
2020	POSITIVE	Waiakoa
2020	POSITIVE	Waiakoa
2020	POSITIVE	Waiakoa
2020	POSITIVE	Waiakoa
2020	POSITIVE	Waiakoa
2020	POSITIVE	Waiakoa
2020	POSITIVE	Waiakoa
2020	POSITIVE	Waiakoa
2020	POSITIVE	Waiakoa
2020	POSITIVE	Waiakoa
2020	POSITIVE	Waiakoa
2020	POSITIVE	Waiakoa
2020	POSITIVE	Waiakoa
2020	POSITIVE	Waiakoa
2020	POSITIVE	Waiakoa
2020	POSITIVE	Waiakoa
2020	POSITIVE	Waiakoa
2020	POSITIVE	Waiakoa
2020	POSITIVE	Waiakoa
2020	POSITIVE	Waiakoa
2020	POSITIVE	Waiakoa
2020	POSITIVE	Waiakoa
2020	POSITIVE	Waiakoa
2020	POSITIVE	Waiakoa
2020	POSITIVE	Waiakoa
2020	POSITIVE	Waiakoa
2020	POSITIVE	Waiakoa
2020	POSITIVE	Waiakoa
2020	POSITIVE	Waiakoa
2020	POSITIVE	Waiakoa
2020	POSITIVE	Waiakoa
2020	POSITIVE	Waiakoa
2020	POSITIVE	Waiakoa
2020	POSITIVE	Waiakoa
2020	POSITIVE	Waiakoa
2020	POSITIVE	Waiakoa
2020	POSITIVE	Waiakoa
2020	POSITIVE	Waiakoa
2020	POSITIVE	Waiakoa
2020	NEGATIVE	Waiakoa
2020	NEGATIVE	Waiakoa
2020	POSITIVE	Waiakoa
2020	POSITIVE	Waiakoa
2020	POSITIVE	Waiakoa
2020	POSITIVE	Waiakoa
2020	POSITIVE	Waiakoa
2020	POSITIVE	Waiakoa
2020	POSITIVE	Waiakoa
2021	NEGATIVE	Waiakoa
2023	NEGATIVE	Kailua Gulch
2023	POSITIVE	Kailua Gulch
2023	POSITIVE	Kailua Gulch
2023	POSITIVE	Kailua Gulch
2023	NEGATIVE	Kailua Gulch
2023	NEGATIVE	Kailua Gulch
2023	NEGATIVE	Kailua Gulch
2023	POSITIVE	Kailua Gulch
2023	NEGATIVE	Kailua Gulch
2023	POSITIVE	Kailua Gulch
2023	POSITIVE	Kailua Gulch
2023	POSITIVE	Kailua Gulch
2023	POSITIVE	Kailua Gulch
2023	NEGATIVE	Kailua Gulch
2022	NEGATIVE	Kailua Gulch
2017	NEGATIVE	Waialeia
2017	NEGATIVE	Waialeia
2017	NEGATIVE	Waialeia
2017	NEGATIVE	Waialeia
2017	NEGATIVE	Waialeia
2017	NEGATIVE	Waialeia
2017	NEGATIVE	Waihanau
2017	NEGATIVE	Waihanau
2017	NEGATIVE	Waihanau
2017	NEGATIVE	Waihanau
2013	NEGATIVE	Waialaenui
2013	NEGATIVE	Waialaenui
2013	NEGATIVE	Waialaenui
2014	POSITIVE	Ala Wai
2022	POSITIVE	Ala Wai
2023	NEGATIVE	Ala Wai
2023	POSITIVE	Ala Wai
2013	NEGATIVE	Ala Wai
2023	NEGATIVE	Ala Wai
2023	NEGATIVE	Ala Wai
2014	NEGATIVE	Ala Wai
2020	POSITIVE	Ala Wai
2023	NEGATIVE	Honouliuli
2023	NEGATIVE	Honouliuli
2023	NEGATIVE	Honouliuli
2023	NEGATIVE	Honouliuli
2023	NEGATIVE	Honouliuli
2023	NEGATIVE	Honouliuli
2023	NEGATIVE	Honouliuli
2023	NEGATIVE	Honouliuli
2023	NEGATIVE	Honouliuli
2023	NEGATIVE	Honouliuli
2023	NEGATIVE	Honouliuli
2023	NEGATIVE	Honouliuli
2011	NEGATIVE	Ala Wai
2023	NEGATIVE	Kahawai
2023	NEGATIVE	Kahawai
2023	NEGATIVE	Kahawai
2022	POSITIVE	Kahawai
2023	NEGATIVE	Kahawai
2023	NEGATIVE	Kahawai
2022	NEGATIVE	Kahawai
2023	POSITIVE	Kahawai
2023	NEGATIVE	Kahawai
2022	NEGATIVE	Kahawai
2021	NEGATIVE	Kahawai
2021	NEGATIVE	Kahawai
2021	POSITIVE	Kahawai
2021	NEGATIVE	Kahawai
2021	NEGATIVE	Kahawai
2022	NEGATIVE	Kahawai
2022	NEGATIVE	Kahawai
2022	NEGATIVE	Kahawai
2021	NEGATIVE	Kahawai
2021	POSITIVE	Kahawai
2021	POSITIVE	Kahawai
2021	POSITIVE	Kahawai
2021	NEGATIVE	Kahawai
2021	POSITIVE	Kahawai
2021	POSITIVE	Waimanalo
2021	NEGATIVE	Waimanalo
2021	NEGATIVE	Waimanalo
2021	NEGATIVE	Waimanalo
2021	NEGATIVE	Waimanalo
2023	POSITIVE	Waimanalo
2023	POSITIVE	Waimanalo
2022	NEGATIVE	Waimanalo
2023	POSITIVE	Waimanalo
2022	NEGATIVE	Waimanalo
2022	NEGATIVE	Waimanalo
2022	NEGATIVE	Waimanalo
2023	NEGATIVE	Waimanalo
2023	NEGATIVE	Waimanalo
2023	NEGATIVE	Waimanalo
2023	NEGATIVE	Waimanalo
2022	NEGATIVE	Waimanalo
2022	POSITIVE	Waimanalo
2022	NEGATIVE	Waimanalo
2022	NEGATIVE	Waimanalo
2022	NEGATIVE	Waimanalo
2022	NEGATIVE	Waimanalo
2022	NEGATIVE	Waimanalo
2023	NEGATIVE	Waimanalo
2023	NEGATIVE	Waimanalo
2023	NEGATIVE	Waimanalo
2023	NEGATIVE	Waimanalo
2022	POSITIVE	Waimanalo
2022	POSITIVE	Waimanalo
2022	NEGATIVE	Waimanalo
2022	POSITIVE	Waimanalo
2022	POSITIVE	Waimanalo
2022	NEGATIVE	Waimanalo
2022	NEGATIVE	Waimanalo
2021	NEGATIVE	Waimanalo
2021	NEGATIVE	Waimanalo
2021	NEGATIVE	Waimanalo
2022	NEGATIVE	Waimanalo
2021	NEGATIVE	Waimanalo
2021	NEGATIVE	Waimanalo
2022	NEGATIVE	Nuuanu
2022	NEGATIVE	Nuuanu
2022	NEGATIVE	Waimanalo
2022	NEGATIVE	Waimanalo
2023	NEGATIVE	Kahawai
2023	NEGATIVE	Kahawai
2023	NEGATIVE	Kahawai
2023	POSITIVE	Kahawai
2022	NEGATIVE	Waimanalo
2022	NEGATIVE	Waimanalo
2022	NEGATIVE	Waimanalo
2023	POSITIVE	Waimanalo
2022	NEGATIVE	Waimanalo
2022	NEGATIVE	Waimanalo
2023	POSITIVE	Waimanalo
2023	POSITIVE	Waimanalo
2023	NEGATIVE	Waimanalo
2022	NEGATIVE	Waimanalo
2022	POSITIVE	Waimanalo
2022	NEGATIVE	Waimanalo
2023	NEGATIVE	Waimanalo
2023	NEGATIVE	Waimanalo
2022	NEGATIVE	Waimanalo
2021	NEGATIVE	Waimanalo
2023	NEGATIVE	Moanalua
2023	NEGATIVE	Moanalua
2023	NEGATIVE	Moanalua
2017	NEGATIVE	Moanalua
2021	POSITIVE	Moanalua
2023	NEGATIVE	Moanalua
2023	NEGATIVE	Moanalua
2023	NEGATIVE	Moanalua
2023	POSITIVE	Moanalua
2018	POSITIVE	Moanalua
2023	NEGATIVE	Moanalua
2018	NEGATIVE	Moanalua
2022	NEGATIVE	Moanalua
2022	NEGATIVE	Moanalua
2022	NEGATIVE	Moanalua
2019	NEGATIVE	Moanalua
2023	NEGATIVE	Moanalua
2023	NEGATIVE	Moanalua
2021	NEGATIVE	Moanalua
2021	NEGATIVE	Moanalua
2021	NEGATIVE	Moanalua
2023	POSITIVE	Moanalua
2022	NEGATIVE	Moanalua
2022	NEGATIVE	Moanalua
2021	NEGATIVE	Moanalua
2022	NEGATIVE	Moanalua
2022	NEGATIVE	Moanalua
2022	NEGATIVE	Moanalua
2023	NEGATIVE	Moanalua
2023	NEGATIVE	Moanalua
2016	NEGATIVE	Moanalua
2022	NEGATIVE	Moanalua
2022	POSITIVE	Moanalua
2022	NEGATIVE	Moanalua
2022	POSITIVE	Moanalua
2022	POSITIVE	Moanalua
2022	POSITIVE	Moanalua
2020	POSITIVE	Moanalua
2020	NEGATIVE	Moanalua
2020	POSITIVE	Moanalua
2020	POSITIVE	Moanalua
2020	POSITIVE	Moanalua
2020	NEGATIVE	Moanalua
2020	NEGATIVE	Moanalua
2020	NEGATIVE	Moanalua
2020	NEGATIVE	Moanalua
2020	NEGATIVE	Moanalua
2020	POSITIVE	Moanalua
2020	POSITIVE	Moanalua
2023	NEGATIVE	Kawainui
2023	POSITIVE	Kawainui
2022	NEGATIVE	Kawainui
2022	NEGATIVE	Kawainui
2023	NEGATIVE	Kawainui
2023	NEGATIVE	Kawainui
2023	NEGATIVE	Kawainui
2023	NEGATIVE	Kawainui
2023	NEGATIVE	Kawainui
2023	NEGATIVE	Kawainui
2023	POSITIVE	Kawainui
2023	POSITIVE	Kawainui
2023	NEGATIVE	Kawainui
2022	POSITIVE	Kawainui
2023	POSITIVE	Kawainui
2023	POSITIVE	Kawainui
2023	POSITIVE	Kawainui
2023	NEGATIVE	Kawainui
2023	NEGATIVE	Kawainui
2023	POSITIVE	Kawainui
2023	POSITIVE	Kawainui
2023	POSITIVE	Kawainui
2023	NEGATIVE	Kawainui
2023	POSITIVE	Kawainui
2023	NEGATIVE	Kawainui
2023	NEGATIVE	Kawainui
2023	POSITIVE	Kawainui
2023	NEGATIVE	Kawainui
2022	NEGATIVE	Kawainui
2023	NEGATIVE	Kawainui
2023	NEGATIVE	Kawainui
2023	NEGATIVE	Kawainui
2023	NEGATIVE	Kawainui
2023	NEGATIVE	Kawainui
2023	NEGATIVE	Kawainui
2021	NEGATIVE	Kawainui
2021	NEGATIVE	Kawainui
2021	NEGATIVE	Kawainui
2021	NEGATIVE	Kawainui
2023	NEGATIVE	Waimanalo
2023	NEGATIVE	Waimanalo
2023	NEGATIVE	Waimanalo
2023	NEGATIVE	Waimanalo
2023	NEGATIVE	Waimanalo
2023	NEGATIVE	Waimanalo
2023	NEGATIVE	Waimanalo
2023	NEGATIVE	Waimanalo
2023	NEGATIVE	Waimanalo
2023	NEGATIVE	Waimanalo
2023	NEGATIVE	Waimanalo
2023	NEGATIVE	Waimanalo
2022	NEGATIVE	Waimanalo
2023	NEGATIVE	Waimanalo
2023	NEGATIVE	Waimanalo
2022	NEGATIVE	Waimanalo
2022	NEGATIVE	Waimanalo
2022	NEGATIVE	Waimanalo
2022	NEGATIVE	Waimanalo
2022	NEGATIVE	Waimanalo
2022	NEGATIVE	Waimanalo
2011	NEGATIVE	Kawainui
2012	NEGATIVE	Kawainui
2012	NEGATIVE	Kawainui
2020	NEGATIVE	Kawainui
2023	NEGATIVE	Moanalua
2023	NEGATIVE	Moanalua
2023	NEGATIVE	Moanalua
2022	NEGATIVE	Moanalua
2022	NEGATIVE	Moanalua
2022	NEGATIVE	Moanalua
2022	NEGATIVE	Moanalua
2023	NEGATIVE	Moanalua
2023	NEGATIVE	Moanalua
2022	NEGATIVE	Moanalua
2023	NEGATIVE	Moanalua
2020	POSITIVE	Moanalua
2023	NEGATIVE	Moanalua
2023	NEGATIVE	Moanalua
2023	NEGATIVE	Moanalua
2023	NEGATIVE	Moanalua
2023	NEGATIVE	Moanalua
2023	NEGATIVE	Moanalua
2020	POSITIVE	Moanalua
2023	NEGATIVE	Moanalua
2023	NEGATIVE	Moanalua
2023	NEGATIVE	Moanalua
2023	NEGATIVE	Moanalua
2023	NEGATIVE	Moanalua
2023	NEGATIVE	Moanalua
2022	POSITIVE	Moanalua
2023	NEGATIVE	Moanalua
2022	POSITIVE	Moanalua
2022	NEGATIVE	Moanalua
2022	NEGATIVE	Moanalua
2022	NEGATIVE	Moanalua
2023	POSITIVE	Moanalua
2022	NEGATIVE	Moanalua
2023	POSITIVE	Moanalua
2023	NEGATIVE	Moanalua
2022	NEGATIVE	Moanalua
2022	NEGATIVE	Moanalua
2016	NEGATIVE	Moanalua
2016	NEGATIVE	Moanalua
2020	NEGATIVE	Moanalua
2022	NEGATIVE	Moanalua
2015	NEGATIVE	Waimanalo
2015	NEGATIVE	Waimanalo
2015	NEGATIVE	Waimanalo
2015	NEGATIVE	Waimanalo
2015	NEGATIVE	Waimanalo
2015	NEGATIVE	Waimanalo
2015	NEGATIVE	Waimanalo
2015	NEGATIVE	Waimanalo
2015	NEGATIVE	Waimanalo
2015	NEGATIVE	Waimanalo
2015	NEGATIVE	Waimanalo
2015	NEGATIVE	Waimanalo
2015	NEGATIVE	Waimanalo
2015	NEGATIVE	Waimanalo
2015	NEGATIVE	Waimanalo
2015	NEGATIVE	Waimanalo
2015	NEGATIVE	Waimanalo
2015	NEGATIVE	Waimanalo
2015	NEGATIVE	Waimanalo
2019	NEGATIVE	Waimanalo
2019	NEGATIVE	Waimanalo
2014	NEGATIVE	Waimanalo
2014	NEGATIVE	Waimanalo
2013	NEGATIVE	Waimanalo
2014	NEGATIVE	Waimanalo
2014	NEGATIVE	Waimanalo
2014	NEGATIVE	Waimanalo
2014	NEGATIVE	Waimanalo
2014	NEGATIVE	Waimanalo
2014	NEGATIVE	Waimanalo
2014	NEGATIVE	Waimanalo
2014	NEGATIVE	Waimanalo
2014	NEGATIVE	Waimanalo
2014	NEGATIVE	Waimanalo
2014	NEGATIVE	Waimanalo
2014	NEGATIVE	Waimanalo
2014	NEGATIVE	Waimanalo
2014	NEGATIVE	Waimanalo
2014	NEGATIVE	Waimanalo
2014	NEGATIVE	Waimanalo
2014	NEGATIVE	Waimanalo
2014	NEGATIVE	Waimanalo
2014	NEGATIVE	Waimanalo
2014	NEGATIVE	Waimanalo
2010	NEGATIVE	Waimanalo
2010	NEGATIVE	Waimanalo
2010	NEGATIVE	Waimanalo
2010	NEGATIVE	Waimanalo
2010	NEGATIVE	Waimanalo
2010	NEGATIVE	Waimanalo
2010	NEGATIVE	Waimanalo
2010	NEGATIVE	Waimanalo
2010	NEGATIVE	Waimanalo
2014	NEGATIVE	Waimanalo
2007	NEGATIVE	Waimanalo
2007	NEGATIVE	Waimanalo
2007	NEGATIVE	Waimanalo
2014	NEGATIVE	Waimanalo
2007	NEGATIVE	Waimanalo
2007	NEGATIVE	Waimanalo
2007	NEGATIVE	Waimanalo
2014	NEGATIVE	Waimanalo
2014	NEGATIVE	Waimanalo
2014	NEGATIVE	Waimanalo
2014	NEGATIVE	Waimanalo
2007	NEGATIVE	Waimanalo
2014	NEGATIVE	Waimanalo
2023	NEGATIVE	Kawainui
2023	NEGATIVE	Kawainui
2023	NEGATIVE	Kawainui
2023	POSITIVE	Kawainui
2023	NEGATIVE	Kawainui
2023	NEGATIVE	Kawainui
2023	NEGATIVE	Kawainui
2023	NEGATIVE	Kawainui
2023	NEGATIVE	Kawainui
2023	NEGATIVE	Kawainui
2023	NEGATIVE	Kawainui
2023	NEGATIVE	Kawainui
2023	NEGATIVE	Kawainui
2010	POSITIVE	Moanalua
2010	NEGATIVE	Moanalua
2012	NEGATIVE	Kawainui
2012	NEGATIVE	Kawainui
2012	NEGATIVE	Kawainui
2012	NEGATIVE	Kawainui
2011	NEGATIVE	Kawainui
2011	NEGATIVE	Kawainui
2011	NEGATIVE	Kawainui
2011	NEGATIVE	Kawainui
2014	NEGATIVE	Kawainui
2014	NEGATIVE	Kawainui
2011	NEGATIVE	Kawainui
2011	NEGATIVE	Kawainui
2011	NEGATIVE	Kawainui
2013	NEGATIVE	Kawainui
2022	NEGATIVE	Kaneohe
2023	NEGATIVE	Kaneohe
2023	POSITIVE	Kaneohe
2023	NEGATIVE	Kaneohe
2023	POSITIVE	Kaneohe
2023	POSITIVE	Kaneohe
2023	POSITIVE	Kaneohe
2023	NEGATIVE	Kaneohe
2022	NEGATIVE	Kaneohe
2023	NEGATIVE	Kaneohe
2023	NEGATIVE	Kaneohe
2019	NEGATIVE	Kaneohe
2022	NEGATIVE	Kaneohe
2023	NEGATIVE	Kaneohe
2022	NEGATIVE	Kaneohe
2022	POSITIVE	Kaneohe
2022	NEGATIVE	Kaneohe
2022	NEGATIVE	Kaneohe
2022	NEGATIVE	Kaneohe
2022	NEGATIVE	Kaneohe
2022	NEGATIVE	Kaneohe
2022	NEGATIVE	Kaneohe
2022	NEGATIVE	Kaneohe
2023	NEGATIVE	Kawainui
2022	NEGATIVE	Kawainui
2022	NEGATIVE	Kawainui
2022	NEGATIVE	Kawainui
2022	NEGATIVE	Kawainui
2022	NEGATIVE	Kawainui
2022	NEGATIVE	Kawainui
2022	NEGATIVE	Kawainui
2022	NEGATIVE	Kawainui
2022	NEGATIVE	Kawainui
2022	NEGATIVE	Kawainui
2022	POSITIVE	Kawainui
2022	NEGATIVE	Kawainui
2018	NEGATIVE	Kawainui
2017	NEGATIVE	Kawainui
2017	NEGATIVE	Kawainui
2022	NEGATIVE	Kawainui
2020	POSITIVE	Kawainui
2020	NEGATIVE	Kawainui
2017	NEGATIVE	Kawainui
2017	NEGATIVE	Kawainui
2020	POSITIVE	Kawainui
2020	POSITIVE	Kawainui
2020	NEGATIVE	Kawainui
2020	POSITIVE	Kawainui
2020	NEGATIVE	Kawainui
2018	NEGATIVE	Kawainui
2018	NEGATIVE	Kawainui
2018	NEGATIVE	Kawainui
2018	NEGATIVE	Kawainui
2022	POSITIVE	Kawainui
2022	NEGATIVE	Kawainui
2022	POSITIVE	Kawainui
2022	NEGATIVE	Kawainui
2010	NEGATIVE	Kawainui
2017	NEGATIVE	Kawainui
2017	NEGATIVE	Kawainui
2018	NEGATIVE	Kawainui
2018	NEGATIVE	Kawainui
2018	NEGATIVE	Kawainui
2018	NEGATIVE	Kawainui
2017	NEGATIVE	Kawainui
2022	NEGATIVE	Kawainui
2019	NEGATIVE	Kawainui
2022	NEGATIVE	Kawainui
2017	NEGATIVE	Kawainui
2022	POSITIVE	Kawainui
2022	NEGATIVE	Kawainui
2017	NEGATIVE	Kawainui
2017	NEGATIVE	Kawainui
2017	NEGATIVE	Kawainui
2021	NEGATIVE	Kawainui
2021	NEGATIVE	Kawainui
2021	POSITIVE	Kawainui
2021	NEGATIVE	Kawainui
2021	NEGATIVE	Kawainui
2022	NEGATIVE	Kawainui
2023	POSITIVE	Kawainui
2021	POSITIVE	Kawainui
2021	POSITIVE	Kawainui
2021	NEGATIVE	Kawainui
2021	NEGATIVE	Kawainui
2021	POSITIVE	Kawainui
2021	POSITIVE	Kawainui
2021	NEGATIVE	Kawainui
2021	NEGATIVE	Kawainui
2021	NEGATIVE	Kawainui
2021	NEGATIVE	Kawainui
2017	NEGATIVE	Kawainui
2017	NEGATIVE	Kawainui
2023	NEGATIVE	Kawainui
2023	NEGATIVE	Kawainui
2021	NEGATIVE	Kawainui
2023	NEGATIVE	Kawainui
2021	NEGATIVE	Kawainui
2018	NEGATIVE	Kawainui
2023	NEGATIVE	Kawainui
2022	POSITIVE	Kawainui
2023	NEGATIVE	Kawainui
2021	POSITIVE	Kawainui
2021	POSITIVE	Kawainui
2021	POSITIVE	Kawainui
2021	POSITIVE	Kawainui
2023	NEGATIVE	Kawainui
2023	NEGATIVE	Kawainui
2023	NEGATIVE	Kawainui
2009	NEGATIVE	Kawainui
2021	POSITIVE	Kawainui
2021	NEGATIVE	Kawainui
2017	NEGATIVE	Kawainui
2016	NEGATIVE	Kawainui
2016	NEGATIVE	Kawainui
2019	POSITIVE	Kawainui
2017	NEGATIVE	Kawainui
2021	NEGATIVE	Kawainui
2016	NEGATIVE	Kawainui
2016	NEGATIVE	Kawainui
2016	NEGATIVE	Kawainui
2014	NEGATIVE	Waiawa
2014	NEGATIVE	Waiawa
2014	NEGATIVE	Waiawa
2014	NEGATIVE	Waiawa
2014	NEGATIVE	Waiawa
2014	NEGATIVE	Waiawa
2014	NEGATIVE	Waiawa
2014	NEGATIVE	Waiawa
2014	NEGATIVE	Waiawa
2022	NEGATIVE	Halawa
2021	NEGATIVE	Halawa
2021	POSITIVE	Halawa
2016	NEGATIVE	Halawa
2016	NEGATIVE	Halawa
2016	POSITIVE	Halawa
2016	NEGATIVE	Halawa
2021	NEGATIVE	Halawa
2023	NEGATIVE	Halawa
2015	NEGATIVE	Halawa
2015	NEGATIVE	Halawa
2015	NEGATIVE	Halawa
2015	NEGATIVE	Halawa
2015	NEGATIVE	Halawa
2015	NEGATIVE	Halawa
2023	POSITIVE	Halawa
2023	POSITIVE	Halawa
2023	NEGATIVE	Halawa
2023	NEGATIVE	Halawa
2022	NEGATIVE	Halawa
2023	NEGATIVE	Halawa
2023	NEGATIVE	Halawa
2023	POSITIVE	Halawa
2023	NEGATIVE	Halawa
2022	NEGATIVE	Halawa
2022	NEGATIVE	Halawa
2022	NEGATIVE	Halawa
2022	NEGATIVE	Halawa
2022	NEGATIVE	Halawa
2022	NEGATIVE	Halawa
2022	NEGATIVE	Halawa
2016	POSITIVE	Halawa
2016	NEGATIVE	Halawa
2016	NEGATIVE	Halawa
2014	NEGATIVE	Waiawa
2014	NEGATIVE	Waiawa
2023	NEGATIVE	Kaneohe
2023	NEGATIVE	Kaneohe
2023	NEGATIVE	Kaneohe
2023	NEGATIVE	Kaneohe
2023	NEGATIVE	Kaneohe
2020	POSITIVE	Kaneohe
2020	NEGATIVE	Kaneohe
2020	NEGATIVE	Kaneohe
2008	NEGATIVE	Kaneohe
2008	NEGATIVE	Kaneohe
2023	NEGATIVE	Kaneohe
2022	NEGATIVE	Kaneohe
2022	NEGATIVE	Kaneohe
2018	NEGATIVE	Kaneohe
2023	NEGATIVE	Kaneohe
2018	NEGATIVE	Kaneohe
2008	NEGATIVE	Kaneohe
2018	NEGATIVE	Kaneohe
2018	NEGATIVE	Kaneohe
2018	NEGATIVE	Kaneohe
2018	NEGATIVE	Kaneohe
2008	NEGATIVE	Kaneohe
2023	NEGATIVE	Kaneohe
2008	NEGATIVE	Kaneohe
2023	NEGATIVE	Kaneohe
2023	NEGATIVE	Kaneohe
2023	NEGATIVE	Kaneohe
2023	NEGATIVE	Kaneohe
2023	NEGATIVE	Kaneohe
2023	NEGATIVE	Kaneohe
2023	NEGATIVE	Kaneohe
2008	NEGATIVE	Kaneohe
2008	NEGATIVE	Kaneohe
2018	NEGATIVE	Kaneohe
2018	NEGATIVE	Kaneohe
2008	NEGATIVE	Kaneohe
2008	NEGATIVE	Kaneohe
2018	NEGATIVE	Kaneohe
2019	NEGATIVE	Kaneohe
2021	NEGATIVE	Kaneohe
2021	NEGATIVE	Kaneohe
2018	NEGATIVE	Kaneohe
2019	NEGATIVE	Kaneohe
2019	NEGATIVE	Kaneohe
2018	NEGATIVE	Kaneohe
2018	NEGATIVE	Kaneohe
2021	NEGATIVE	Kaneohe
2021	POSITIVE	Kaneohe
2022	NEGATIVE	Kaneohe
2008	NEGATIVE	Kaneohe
2008	NEGATIVE	Kaneohe
2008	NEGATIVE	Kaneohe
2008	NEGATIVE	Kaneohe
2008	NEGATIVE	Kaneohe
2008	NEGATIVE	Kaneohe
2022	NEGATIVE	Kaneohe
2022	NEGATIVE	Kaneohe
2013	NEGATIVE	Kaneohe
2008	NEGATIVE	Kaneohe
2023	NEGATIVE	Kaneohe
2022	NEGATIVE	Kaneohe
2021	NEGATIVE	Kaneohe
2022	NEGATIVE	Kaneohe
2022	NEGATIVE	Kaneohe
2019	NEGATIVE	Kaneohe
2019	NEGATIVE	Kaneohe
2019	NEGATIVE	Kaneohe
2008	NEGATIVE	Kaneohe
2008	NEGATIVE	Kaneohe
2023	NEGATIVE	Kaneohe
2023	NEGATIVE	Kaneohe
2022	NEGATIVE	Kaneohe
2022	NEGATIVE	Kaneohe
2023	NEGATIVE	Kaneohe
2023	NEGATIVE	Kaneohe
2008	NEGATIVE	Kaneohe
2023	NEGATIVE	Kaneohe
2023	NEGATIVE	Kaneohe
2022	NEGATIVE	Kaneohe
2008	NEGATIVE	Kaneohe
2020	POSITIVE	Kaneohe
2008	NEGATIVE	Kaneohe
2008	NEGATIVE	Kaneohe
2008	NEGATIVE	Kaneohe
2008	NEGATIVE	Kaneohe
2008	NEGATIVE	Kaneohe
2008	POSITIVE	Kaneohe
2008	NEGATIVE	Kaneohe
2008	NEGATIVE	Kaneohe
2023	NEGATIVE	Kaneohe
2023	NEGATIVE	Kaneohe
2023	NEGATIVE	Kaneohe
2019	NEGATIVE	Kaneohe
2019	POSITIVE	Kaneohe
2023	NEGATIVE	Kaneohe
2023	NEGATIVE	Kaneohe
2023	NEGATIVE	Kaneohe
2023	NEGATIVE	Kaneohe
2023	NEGATIVE	Kaneohe
2008	NEGATIVE	Kaneohe
2023	NEGATIVE	Kaneohe
2023	NEGATIVE	Kaneohe
2023	NEGATIVE	Kaneohe
2023	NEGATIVE	Kaneohe
2008	NEGATIVE	Kaneohe
2023	NEGATIVE	Kaneohe
2011	NEGATIVE	Kaneohe
2012	NEGATIVE	Kaneohe
2023	NEGATIVE	Kaneohe
2023	NEGATIVE	Kaneohe
2023	NEGATIVE	Kaneohe
2021	NEGATIVE	Kaneohe
2022	NEGATIVE	Kaneohe
2022	POSITIVE	Kaneohe
2007	NEGATIVE	Kaneohe
2022	NEGATIVE	Kaneohe
2007	NEGATIVE	Kaneohe
2010	NEGATIVE	Kaneohe
2007	NEGATIVE	Kaneohe
2007	NEGATIVE	Kaneohe
2007	NEGATIVE	Kaneohe
2007	NEGATIVE	Kaneohe
2007	NEGATIVE	Kaneohe
2010	NEGATIVE	Kaneohe
2022	NEGATIVE	Kaneohe
2008	NEGATIVE	Kaneohe
2008	NEGATIVE	Kaneohe
2007	NEGATIVE	Kaneohe
2007	NEGATIVE	Kaneohe
2022	NEGATIVE	Kaneohe
2007	NEGATIVE	Kaneohe
2008	NEGATIVE	Kaneohe
2008	POSITIVE	Kaneohe
2022	NEGATIVE	Kaneohe
2007	NEGATIVE	Kaneohe
2007	NEGATIVE	Kaneohe
2007	NEGATIVE	Kaneohe
2023	NEGATIVE	Kaneohe
2023	NEGATIVE	Kaneohe
2007	NEGATIVE	Kaneohe
2007	NEGATIVE	Kaneohe
2007	NEGATIVE	Kaneohe
2021	NEGATIVE	Kaneohe
2007	NEGATIVE	Kaneohe
2022	NEGATIVE	Kaneohe
2022	NEGATIVE	Kaneohe
2022	NEGATIVE	Kaneohe
2021	NEGATIVE	Kaneohe
2018	NEGATIVE	Kaneohe
2022	NEGATIVE	Kaneohe
2022	NEGATIVE	Kaneohe
2022	NEGATIVE	Kaneohe
2021	NEGATIVE	Kaneohe
2021	NEGATIVE	Kaneohe
2021	NEGATIVE	Kaneohe
2021	NEGATIVE	Kaneohe
2022	NEGATIVE	Kaneohe
2022	NEGATIVE	Kaneohe
2022	NEGATIVE	Kaneohe
2022	NEGATIVE	Kaneohe
2022	NEGATIVE	Kaneohe
2022	NEGATIVE	Kaneohe
2017	NEGATIVE	Kaneohe
2017	NEGATIVE	Kaneohe
2007	NEGATIVE	Kaneohe
2007	NEGATIVE	Kaneohe
2007	NEGATIVE	Kaneohe
2007	NEGATIVE	Kaneohe
2007	NEGATIVE	Kaneohe
2007	NEGATIVE	Kaneohe
2007	NEGATIVE	Kaneohe
2007	NEGATIVE	Kaneohe
2007	NEGATIVE	Kaneohe
2007	NEGATIVE	Kaneohe
2007	NEGATIVE	Kaneohe
2007	NEGATIVE	Kaneohe
2021	NEGATIVE	Kaneohe
2021	NEGATIVE	Kaneohe
2007	NEGATIVE	Kaneohe
2021	NEGATIVE	Kaneohe
2007	NEGATIVE	Kaneohe
2007	NEGATIVE	Kaneohe
2020	NEGATIVE	Waimalu
2022	NEGATIVE	Honouliuli
2022	NEGATIVE	Honouliuli
2022	NEGATIVE	Honouliuli
2021	NEGATIVE	Honouliuli
2015	POSITIVE	Honouliuli
2021	NEGATIVE	Honouliuli
2021	NEGATIVE	Honouliuli
2022	NEGATIVE	Honouliuli
2022	POSITIVE	Honouliuli
2021	NEGATIVE	Honouliuli
2021	NEGATIVE	Honouliuli
2021	NEGATIVE	Honouliuli
2022	POSITIVE	Honouliuli
2022	POSITIVE	Honouliuli
2022	NEGATIVE	Honouliuli
2022	NEGATIVE	Honouliuli
2021	NEGATIVE	Honouliuli
2021	NEGATIVE	Honouliuli
2021	NEGATIVE	Honouliuli
2011	POSITIVE	Honouliuli
2023	NEGATIVE	Honouliuli
2023	NEGATIVE	Honouliuli
2023	NEGATIVE	Honouliuli
2021	POSITIVE	Honouliuli
2021	NEGATIVE	Honouliuli
2021	NEGATIVE	Honouliuli
2021	NEGATIVE	Honouliuli
2021	NEGATIVE	Honouliuli
2023	POSITIVE	Honouliuli
2023	NEGATIVE	Honouliuli
2023	NEGATIVE	Honouliuli
2023	NEGATIVE	Honouliuli
2023	NEGATIVE	Honouliuli
2011	NEGATIVE	Honouliuli
2021	POSITIVE	Honouliuli
2022	NEGATIVE	Honouliuli
2021	POSITIVE	Honouliuli
2023	NEGATIVE	Honouliuli
2023	NEGATIVE	Honouliuli
2014	POSITIVE	Honouliuli
2014	POSITIVE	Honouliuli
2021	NEGATIVE	Honouliuli
2021	NEGATIVE	Honouliuli
2021	NEGATIVE	Honouliuli
2013	POSITIVE	Honouliuli
2010	NEGATIVE	Honouliuli
2014	POSITIVE	Honouliuli
2011	NEGATIVE	Honouliuli
2021	POSITIVE	Honouliuli
2013	POSITIVE	Honouliuli
2011	NEGATIVE	Honouliuli
2021	NEGATIVE	Honouliuli
2022	NEGATIVE	Honouliuli
2011	POSITIVE	Honouliuli
2023	NEGATIVE	Honouliuli
2021	NEGATIVE	Honouliuli
2022	POSITIVE	Honouliuli
2021	POSITIVE	Honouliuli
2021	NEGATIVE	Honouliuli
2021	NEGATIVE	Honouliuli
2021	POSITIVE	Honouliuli
2012	NEGATIVE	Honouliuli
2012	NEGATIVE	Honouliuli
2012	NEGATIVE	Honouliuli
2021	NEGATIVE	Honouliuli
2022	NEGATIVE	Honouliuli
2022	NEGATIVE	Honouliuli
2011	NEGATIVE	Honouliuli
2023	NEGATIVE	Honouliuli
2021	NEGATIVE	Honouliuli
2021	NEGATIVE	Honouliuli
2023	NEGATIVE	Honouliuli
2023	POSITIVE	Honouliuli
2023	NEGATIVE	Honouliuli
2021	NEGATIVE	Honouliuli
2010	POSITIVE	Honouliuli
2010	NEGATIVE	Honouliuli
2021	NEGATIVE	Honouliuli
2023	NEGATIVE	Honouliuli
2023	NEGATIVE	Honouliuli
2021	NEGATIVE	Honouliuli
2023	NEGATIVE	Honouliuli
2023	NEGATIVE	Honouliuli
2023	NEGATIVE	Honouliuli
2023	NEGATIVE	Honouliuli
2021	POSITIVE	Honouliuli
2021	NEGATIVE	Honouliuli
2022	POSITIVE	Honouliuli
2021	NEGATIVE	Honouliuli
2021	POSITIVE	Honouliuli
2011	NEGATIVE	Honouliuli
2021	NEGATIVE	Honouliuli
2023	NEGATIVE	Honouliuli
2011	NEGATIVE	Honouliuli
2011	NEGATIVE	Honouliuli
2008	NEGATIVE	Honouliuli
2010	NEGATIVE	Honouliuli
2022	POSITIVE	Honouliuli
2022	POSITIVE	Honouliuli
2021	NEGATIVE	Honouliuli
2021	NEGATIVE	Honouliuli
2010	NEGATIVE	Honouliuli
2021	NEGATIVE	Honouliuli
2021	NEGATIVE	Honouliuli
2023	POSITIVE	Honouliuli
2023	NEGATIVE	Honouliuli
2011	POSITIVE	Honouliuli
2010	NEGATIVE	Honouliuli
2022	NEGATIVE	Honouliuli
2021	NEGATIVE	Honouliuli
2022	POSITIVE	Honouliuli
2022	NEGATIVE	Honouliuli
2022	NEGATIVE	Honouliuli
2021	NEGATIVE	Honouliuli
2021	NEGATIVE	Honouliuli
2021	NEGATIVE	Honouliuli
2021	NEGATIVE	Honouliuli
2021	NEGATIVE	Honouliuli
2021	NEGATIVE	Honouliuli
2010	NEGATIVE	Honouliuli
2022	POSITIVE	Honouliuli
2021	POSITIVE	Honouliuli
2023	NEGATIVE	Honouliuli
2021	NEGATIVE	Honouliuli
2021	NEGATIVE	Honouliuli
2021	POSITIVE	Honouliuli
2021	NEGATIVE	Honouliuli
2021	POSITIVE	Honouliuli
2021	NEGATIVE	Honouliuli
2022	NEGATIVE	Honouliuli
2008	NEGATIVE	Honouliuli
2008	NEGATIVE	Honouliuli
2014	NEGATIVE	Honouliuli
2010	NEGATIVE	Honouliuli
2022	POSITIVE	Honouliuli
2023	NEGATIVE	Honouliuli
2012	POSITIVE	Honouliuli
2021	POSITIVE	Honouliuli
2011	NEGATIVE	Honouliuli
2022	NEGATIVE	Honouliuli
2021	POSITIVE	Honouliuli
2023	NEGATIVE	Honouliuli
2010	NEGATIVE	Honouliuli
2021	POSITIVE	Honouliuli
2021	NEGATIVE	Honouliuli
2021	POSITIVE	Honouliuli
2021	NEGATIVE	Honouliuli
2019	NEGATIVE	Honouliuli
2008	NEGATIVE	Honouliuli
2013	NEGATIVE	Honouliuli
2013	NEGATIVE	Honouliuli
2020	POSITIVE	Honouliuli
2020	POSITIVE	Honouliuli
2021	POSITIVE	Honouliuli
2021	POSITIVE	Honouliuli
2010	NEGATIVE	Honouliuli
2022	NEGATIVE	Honouliuli
2010	NEGATIVE	Honouliuli
2010	NEGATIVE	Honouliuli
2021	NEGATIVE	Honouliuli
2021	NEGATIVE	Honouliuli
2012	POSITIVE	Honouliuli
2021	NEGATIVE	Honouliuli
2020	NEGATIVE	Honouliuli
2020	NEGATIVE	Honouliuli
2020	NEGATIVE	Honouliuli
2021	NEGATIVE	Honouliuli
2021	NEGATIVE	Honouliuli
2022	NEGATIVE	Honouliuli
2020	NEGATIVE	Honouliuli
2020	NEGATIVE	Honouliuli
2021	POSITIVE	Honouliuli
2020	POSITIVE	Honouliuli
2021	NEGATIVE	Honouliuli
2021	NEGATIVE	Honouliuli
2022	NEGATIVE	Honouliuli
2022	NEGATIVE	Honouliuli
2019	NEGATIVE	Honouliuli
2022	NEGATIVE	Honouliuli
2020	NEGATIVE	Honouliuli
2010	NEGATIVE	Honouliuli
2022	NEGATIVE	Honouliuli
2022	NEGATIVE	Honouliuli
2021	NEGATIVE	Honouliuli
2021	POSITIVE	Honouliuli
2021	NEGATIVE	Honouliuli
2021	NEGATIVE	Honouliuli
2018	POSITIVE	Honouliuli
2020	POSITIVE	Honouliuli
2020	POSITIVE	Honouliuli
2020	NEGATIVE	Honouliuli
2020	NEGATIVE	Honouliuli
2021	NEGATIVE	Honouliuli
2018	POSITIVE	Honouliuli
2020	NEGATIVE	Honouliuli
2013	NEGATIVE	Ulehawa
2018	NEGATIVE	Waiawa
2011	NEGATIVE	Heeia
2010	NEGATIVE	Heeia
2023	NEGATIVE	Heeia
2022	NEGATIVE	Heeia
2023	POSITIVE	Heeia
2023	NEGATIVE	Heeia
2022	POSITIVE	Heeia
2022	POSITIVE	Heeia
2022	POSITIVE	Heeia
2023	NEGATIVE	Heeia
2023	NEGATIVE	Heeia
2022	NEGATIVE	Heeia
2022	NEGATIVE	Heeia
2022	NEGATIVE	Heeia
2022	NEGATIVE	Heeia
2022	NEGATIVE	Heeia
2010	NEGATIVE	Waiawa
2010	NEGATIVE	Waiawa
2010	NEGATIVE	Waiawa
2010	NEGATIVE	Waiawa
2010	POSITIVE	Waiawa
2012	NEGATIVE	Waimalu
2012	NEGATIVE	Waimalu
2015	POSITIVE	Waimalu
2012	NEGATIVE	Waimalu
2012	NEGATIVE	Waimalu
2011	NEGATIVE	Waimalu
2011	NEGATIVE	Waimalu
2013	NEGATIVE	Waimalu
2013	NEGATIVE	Waimalu
2012	NEGATIVE	Waimalu
2012	NEGATIVE	Waimalu
2012	NEGATIVE	Waimalu
2011	POSITIVE	Waimalu
2013	NEGATIVE	Waimalu
2014	POSITIVE	Waimalu
2013	NEGATIVE	Waimalu
2017	NEGATIVE	Waiawa
2017	POSITIVE	Waiawa
2017	NEGATIVE	Waiawa
2017	NEGATIVE	Waiawa
2017	NEGATIVE	Waiawa
2017	NEGATIVE	Mailiili
2017	NEGATIVE	Mailiili
2019	POSITIVE	Mailiili
2019	NEGATIVE	Mailiili
2017	NEGATIVE	Mailiili
2019	NEGATIVE	Mailiili
2019	NEGATIVE	Mailiili
2019	NEGATIVE	Mailiili
2016	NEGATIVE	Mailiili
2016	NEGATIVE	Mailiili
2016	POSITIVE	Mailiili
2016	NEGATIVE	Mailiili
2016	NEGATIVE	Mailiili
2016	POSITIVE	Mailiili
2017	POSITIVE	Mailiili
2019	NEGATIVE	Mailiili
2017	POSITIVE	Mailiili
2016	POSITIVE	Mailiili
2020	POSITIVE	Mailiili
2016	NEGATIVE	Mailiili
2016	POSITIVE	Mailiili
2016	POSITIVE	Mailiili
2023	NEGATIVE	Mailiili
2016	NEGATIVE	Mailiili
2022	NEGATIVE	Mailiili
2022	NEGATIVE	Mailiili
2016	NEGATIVE	Mailiili
2017	NEGATIVE	Mailiili
2023	NEGATIVE	Heeia
2021	POSITIVE	Heeia
2021	POSITIVE	Heeia
2021	POSITIVE	Heeia
2022	NEGATIVE	Heeia
2021	POSITIVE	Heeia
2021	NEGATIVE	Heeia
2011	NEGATIVE	Waiawa
2013	POSITIVE	Waiawa
2013	NEGATIVE	Waiawa
2013	POSITIVE	Waiawa
2013	NEGATIVE	Waiawa
2013	POSITIVE	Waiawa
2013	POSITIVE	Waiawa
2013	NEGATIVE	Waiawa
2013	NEGATIVE	Waiawa
2021	NEGATIVE	Heeia
2023	NEGATIVE	Kahaluu
2023	NEGATIVE	Kahaluu
2023	NEGATIVE	Kahaluu
2023	NEGATIVE	Kahaluu
2023	NEGATIVE	Kahaluu
2023	NEGATIVE	Haiamoa
2023	NEGATIVE	Haiamoa
2023	NEGATIVE	Haiamoa
2023	NEGATIVE	Haiamoa
2023	NEGATIVE	Haiamoa
2023	NEGATIVE	Haiamoa
2023	NEGATIVE	Haiamoa
2023	POSITIVE	Haiamoa
2022	NEGATIVE	Haiamoa
2022	NEGATIVE	Haiamoa
2022	NEGATIVE	Haiamoa
2022	NEGATIVE	Haiamoa
2022	NEGATIVE	Haiamoa
2022	NEGATIVE	Haiamoa
2023	NEGATIVE	Waiahole
2023	NEGATIVE	Waiahole
2023	NEGATIVE	Waiahole
2023	NEGATIVE	Waiahole
2023	NEGATIVE	Waiahole
2023	NEGATIVE	Waiahole
2023	NEGATIVE	Waiahole
2023	NEGATIVE	Waiahole
2023	NEGATIVE	Waiahole
2023	NEGATIVE	Waiahole
2023	NEGATIVE	Waiahole
2023	NEGATIVE	Waiahole
2023	NEGATIVE	Waiahole
2022	NEGATIVE	Waikele
2022	NEGATIVE	Waikele
2022	NEGATIVE	Waikele
2022	NEGATIVE	Waikele
2022	POSITIVE	Waikele
2022	NEGATIVE	Waikele
2022	NEGATIVE	Waikele
2021	POSITIVE	Waikele
2021	NEGATIVE	Waikele
2023	NEGATIVE	Waikele
2021	NEGATIVE	Waikele
2021	POSITIVE	Waikele
2021	NEGATIVE	Waikele
2021	POSITIVE	Waikele
2021	NEGATIVE	Waikele
2021	POSITIVE	Waikele
2021	POSITIVE	Waikele
2023	NEGATIVE	Waikele
2021	POSITIVE	Waikele
2021	NEGATIVE	Waikele
2021	NEGATIVE	Waikele
2022	NEGATIVE	Waikele
2021	NEGATIVE	Waikele
2023	NEGATIVE	Waikele
2023	NEGATIVE	Waikele
2023	POSITIVE	Waikele
2023	NEGATIVE	Waikele
2023	NEGATIVE	Waikele
2023	POSITIVE	Waikele
2023	NEGATIVE	Waikele
2019	NEGATIVE	Waikele
2019	NEGATIVE	Waikele
2023	POSITIVE	Waikele
2023	POSITIVE	Waikele
2023	POSITIVE	Waikele
2023	POSITIVE	Waikele
2023	NEGATIVE	Waikele
2023	POSITIVE	Waikele
2023	NEGATIVE	Waikele
2023	POSITIVE	Waikele
2023	POSITIVE	Waikele
2023	POSITIVE	Waikele
2022	NEGATIVE	Waikele
2021	NEGATIVE	Waikele
2021	NEGATIVE	Waikele
2022	NEGATIVE	Waikele
2023	POSITIVE	Waikele
2022	NEGATIVE	Waikele
2022	NEGATIVE	Waikele
2022	NEGATIVE	Waikele
2022	NEGATIVE	Waikele
2020	NEGATIVE	Waikele
2022	NEGATIVE	Waikele
2020	POSITIVE	Waikele
2020	POSITIVE	Waikele
2022	NEGATIVE	Waikele
2022	NEGATIVE	Waikele
2022	NEGATIVE	Waikele
2022	NEGATIVE	Waikele
2020	NEGATIVE	Waikele
2023	NEGATIVE	Waiahole
2023	NEGATIVE	Waiahole
2023	NEGATIVE	Waiahole
2023	NEGATIVE	Waiahole
2023	NEGATIVE	Waiahole
2023	NEGATIVE	Waiahole
2023	NEGATIVE	Waiahole
2023	NEGATIVE	Waiahole
2023	NEGATIVE	Waiahole
2023	NEGATIVE	Waiahole
2023	NEGATIVE	Waiahole
2023	NEGATIVE	Waiahole
2023	NEGATIVE	Waiahole
2023	NEGATIVE	Waiahole
2023	NEGATIVE	Waiahole
2023	NEGATIVE	Waiahole
2023	NEGATIVE	Waiahole
2023	NEGATIVE	Waiahole
2023	NEGATIVE	Waiahole
2023	NEGATIVE	Waiahole
2023	NEGATIVE	Waiahole
2023	NEGATIVE	Waiahole
2023	NEGATIVE	Waiahole
2023	NEGATIVE	Waiahole
2023	NEGATIVE	Waiahole
2023	NEGATIVE	Waiahole
2023	NEGATIVE	Waiahole
2023	NEGATIVE	Waikele
2023	NEGATIVE	Waikele
2021	NEGATIVE	Waikele
2023	NEGATIVE	Waikele
2021	NEGATIVE	Waikele
2023	NEGATIVE	Waikele
2023	NEGATIVE	Waikele
2023	POSITIVE	Waikele
2021	NEGATIVE	Waikele
2021	NEGATIVE	Waikele
2021	NEGATIVE	Waikele
2023	NEGATIVE	Waikele
2023	NEGATIVE	Waikele
2021	NEGATIVE	Waikele
2021	NEGATIVE	Waikele
2023	NEGATIVE	Waikele
2023	NEGATIVE	Waikele
2023	NEGATIVE	Waikele
2021	NEGATIVE	Waikele
2021	NEGATIVE	Waikele
2022	NEGATIVE	Waikele
2021	NEGATIVE	Waikele
2023	NEGATIVE	Waikele
2021	NEGATIVE	Waikele
2023	NEGATIVE	Waikele
2023	NEGATIVE	Waikele
2020	NEGATIVE	Waikele
2020	NEGATIVE	Waikele
2020	NEGATIVE	Waikele
2022	NEGATIVE	Waikele
2021	NEGATIVE	Waikele
2021	NEGATIVE	Waikele
2020	POSITIVE	Waikele
2021	NEGATIVE	Waikele
2021	NEGATIVE	Waikele
2022	NEGATIVE	Waikele
2021	NEGATIVE	Kiikii
2022	NEGATIVE	Kiikii
2021	NEGATIVE	Kiikii
2021	NEGATIVE	Kiikii
2021	POSITIVE	Kiikii
2021	NEGATIVE	Kiikii
2022	NEGATIVE	Kiikii
2023	NEGATIVE	Kiikii
2021	NEGATIVE	Kiikii
2021	NEGATIVE	Kiikii
2021	NEGATIVE	Kiikii
2021	NEGATIVE	Kiikii
2021	NEGATIVE	Kiikii
2021	NEGATIVE	Kiikii
2021	NEGATIVE	Kiikii
2021	POSITIVE	Kiikii
2021	NEGATIVE	Kiikii
2021	NEGATIVE	Kiikii
2019	NEGATIVE	Kiikii
2021	NEGATIVE	Kiikii
2021	NEGATIVE	Kiikii
2021	NEGATIVE	Kiikii
2021	NEGATIVE	Kiikii
2021	POSITIVE	Kiikii
2021	NEGATIVE	Kiikii
2022	NEGATIVE	Kiikii
2021	NEGATIVE	Kiikii
2021	NEGATIVE	Kiikii
2021	POSITIVE	Kiikii
2021	NEGATIVE	Kiikii
2021	NEGATIVE	Kiikii
2020	POSITIVE	Kiikii
2023	NEGATIVE	Hakipuu
2023	POSITIVE	Hakipuu
2023	NEGATIVE	Hakipuu
2023	NEGATIVE	Hakipuu
2023	NEGATIVE	Hakipuu
2023	NEGATIVE	Hakipuu
2023	NEGATIVE	Hakipuu
2023	NEGATIVE	Hakipuu
2023	NEGATIVE	Hakipuu
2023	NEGATIVE	Hakipuu
2023	POSITIVE	Hakipuu
2023	POSITIVE	Hakipuu
2022	NEGATIVE	Kiikii
2022	NEGATIVE	Kiikii
2022	NEGATIVE	Kiikii
2022	POSITIVE	Kiikii
2021	NEGATIVE	Kiikii
2013	POSITIVE	Makaha
2013	POSITIVE	Makaha
2013	NEGATIVE	Makaha
2013	NEGATIVE	Kiikii
2022	POSITIVE	Paukauila
2020	NEGATIVE	Paukauila
2018	NEGATIVE	Kiikii
2012	NEGATIVE	Kiikii
2012	NEGATIVE	Kiikii
2012	NEGATIVE	Kiikii
2012	NEGATIVE	Kiikii
2013	POSITIVE	Kiikii
2019	NEGATIVE	Kiikii
2011	NEGATIVE	Kiikii
2012	NEGATIVE	Kiikii
2012	POSITIVE	Kiikii
2016	NEGATIVE	Kiikii
2011	NEGATIVE	Kiikii
2012	NEGATIVE	Kiikii
2012	POSITIVE	Kiikii
2010	NEGATIVE	Kiikii
2010	NEGATIVE	Kiikii
2017	NEGATIVE	Kiikii
2017	POSITIVE	Kiikii
2010	NEGATIVE	Kiikii
2010	POSITIVE	Kiikii
2017	NEGATIVE	Kiikii
2017	NEGATIVE	Kiikii
2019	NEGATIVE	Pahole
2019	NEGATIVE	Pahole
2022	NEGATIVE	Waialua
2015	NEGATIVE	Makaleha
2010	POSITIVE	Makaleha
2011	POSITIVE	Makaleha
2011	NEGATIVE	Makaleha
2012	NEGATIVE	Makaleha
2012	NEGATIVE	Makaleha
2010	POSITIVE	Makaleha
2012	POSITIVE	Makaleha
2011	NEGATIVE	Makaleha
2011	NEGATIVE	Makaleha
2011	NEGATIVE	Makaleha
2012	POSITIVE	Makaleha
2012	NEGATIVE	Makaleha
2012	POSITIVE	Makaleha
2012	NEGATIVE	Makaleha
2011	NEGATIVE	Makaleha
2011	NEGATIVE	Makaleha
2008	NEGATIVE	Makaleha
2008	NEGATIVE	Makaleha
2013	NEGATIVE	Makaleha
2008	NEGATIVE	Makaleha
2011	NEGATIVE	Makaleha
2011	NEGATIVE	Makaleha
2008	NEGATIVE	Makaleha
2012	NEGATIVE	Makaleha
2012	NEGATIVE	Makaleha
2012	NEGATIVE	Makaleha
2008	NEGATIVE	Makaleha
2011	NEGATIVE	Makaleha
2015	POSITIVE	Makaleha
2011	NEGATIVE	Makaleha
2011	NEGATIVE	Makaleha
2011	NEGATIVE	Makaleha
2011	POSITIVE	Makaleha
2008	NEGATIVE	Makaleha
2012	NEGATIVE	Makaleha
2012	NEGATIVE	Makaleha
2012	POSITIVE	Makaleha
2012	NEGATIVE	Makaleha
2011	POSITIVE	Makaleha
2010	NEGATIVE	Makaleha
2010	POSITIVE	Makaleha
2010	POSITIVE	Makaleha
2013	NEGATIVE	Makaleha
2008	NEGATIVE	Makaleha
2012	NEGATIVE	Makaleha
2010	POSITIVE	Makaleha
2010	POSITIVE	Makaleha
2010	POSITIVE	Makaleha
2010	NEGATIVE	Makaleha
2010	NEGATIVE	Makaleha
2010	NEGATIVE	Makaleha
2010	NEGATIVE	Makaleha
2010	NEGATIVE	Makaleha
2010	NEGATIVE	Makaleha
2010	NEGATIVE	Makaleha
2011	NEGATIVE	Makaleha
2012	NEGATIVE	Makaleha
2010	NEGATIVE	Makaleha
2010	NEGATIVE	Makaleha
2010	NEGATIVE	Makaleha
2010	NEGATIVE	Makaleha
2011	NEGATIVE	Makaleha
2011	NEGATIVE	Makaleha
2010	NEGATIVE	Makaleha
2012	POSITIVE	Makaleha
2012	NEGATIVE	Makaleha
2011	NEGATIVE	Makaleha
2007	NEGATIVE	Makaleha
2011	NEGATIVE	Makaleha
2011	NEGATIVE	Makaleha
2011	NEGATIVE	Makaleha
2007	POSITIVE	Makaleha
2007	NEGATIVE	Makaleha
2007	NEGATIVE	Makaleha
2007	NEGATIVE	Makaleha
2007	NEGATIVE	Makaleha
2011	NEGATIVE	Makaleha
2007	POSITIVE	Makaleha
2007	NEGATIVE	Makaleha
2011	POSITIVE	Makaleha
2011	NEGATIVE	Makaleha
2010	NEGATIVE	Makaleha
2010	NEGATIVE	Makaleha
2010	NEGATIVE	Makaleha
2010	NEGATIVE	Makaleha
2011	NEGATIVE	Makaleha
2007	NEGATIVE	Makaleha
2011	NEGATIVE	Makaleha
2010	NEGATIVE	Makaleha
2010	NEGATIVE	Makaleha
2010	NEGATIVE	Makaleha
2012	NEGATIVE	Makaleha
2012	NEGATIVE	Makaleha
2007	NEGATIVE	Makaleha
2010	NEGATIVE	Makaleha
2010	POSITIVE	Makaleha
2010	NEGATIVE	Makaleha
2007	NEGATIVE	Makaleha
2007	NEGATIVE	Makaleha
2011	POSITIVE	Makaleha
2007	NEGATIVE	Makaleha
2011	NEGATIVE	Makaleha
2008	NEGATIVE	Makaleha
2008	NEGATIVE	Makaleha
2008	NEGATIVE	Makaleha
2011	POSITIVE	Makaleha
2012	POSITIVE	Makaleha
2012	NEGATIVE	Makaleha
2010	NEGATIVE	Makaleha
2010	NEGATIVE	Makaleha
2011	NEGATIVE	Makaleha
2011	NEGATIVE	Makaleha
2011	NEGATIVE	Makaleha
2011	POSITIVE	Makaleha
2010	POSITIVE	Makaleha
2011	POSITIVE	Makaleha
2007	NEGATIVE	Makaleha
2011	NEGATIVE	Makaleha
2011	NEGATIVE	Makaleha
2010	POSITIVE	Makaleha
2009	NEGATIVE	Makaleha
2009	NEGATIVE	Makaleha
2010	NEGATIVE	Makaleha
2010	NEGATIVE	Makaleha
2010	NEGATIVE	Makaleha
2010	NEGATIVE	Makaleha
2014	NEGATIVE	Paukauila
2014	NEGATIVE	Paukauila
2012	POSITIVE	Paukauila
2013	NEGATIVE	Paukauila
2011	NEGATIVE	Paukauila
2008	NEGATIVE	Paukauila
2011	NEGATIVE	Paukauila
2011	NEGATIVE	Paukauila
2012	NEGATIVE	Paukauila
2011	NEGATIVE	Paukauila
2011	NEGATIVE	Paukauila
2011	NEGATIVE	Paukauila
2010	POSITIVE	Paukauila
2014	POSITIVE	Paukauila
2014	POSITIVE	Paukauila
2014	NEGATIVE	Paukauila
2011	NEGATIVE	Paukauila
2011	NEGATIVE	Paukauila
2013	NEGATIVE	Paukauila
2017	NEGATIVE	Paukauila
2017	NEGATIVE	Paukauila
2017	POSITIVE	Paukauila
2017	NEGATIVE	Paukauila
2011	NEGATIVE	Paukauila
2011	NEGATIVE	Paukauila
2017	POSITIVE	Paukauila
2017	NEGATIVE	Paukauila
2008	POSITIVE	Paukauila
2017	POSITIVE	Paukauila
2017	NEGATIVE	Paukauila
2011	NEGATIVE	Paukauila
2011	NEGATIVE	Paukauila
2011	NEGATIVE	Paukauila
2014	POSITIVE	Paukauila
2011	POSITIVE	Paukauila
2017	POSITIVE	Paukauila
2011	NEGATIVE	Paukauila
2011	NEGATIVE	Paukauila
2011	NEGATIVE	Paukauila
2011	POSITIVE	Paukauila
2011	POSITIVE	Paukauila
2010	NEGATIVE	Paukauila
2010	POSITIVE	Paukauila
2010	POSITIVE	Paukauila
2012	NEGATIVE	Paukauila
2020	NEGATIVE	Paukauila
2010	POSITIVE	Paukauila
2010	NEGATIVE	Paukauila
2011	POSITIVE	Paukauila
2011	NEGATIVE	Paukauila
2010	NEGATIVE	Paukauila
2011	NEGATIVE	Paukauila
2011	NEGATIVE	Paukauila
2009	NEGATIVE	Paukauila
2010	POSITIVE	Paukauila
2011	NEGATIVE	Paukauila
2011	NEGATIVE	Paukauila
2011	NEGATIVE	Paukauila
2011	NEGATIVE	Paukauila
2011	NEGATIVE	Paukauila
2011	POSITIVE	Paukauila
2011	NEGATIVE	Paukauila
2011	NEGATIVE	Paukauila
2012	NEGATIVE	Paukauila
2011	POSITIVE	Paukauila
2011	POSITIVE	Paukauila
2011	NEGATIVE	Paukauila
2011	NEGATIVE	Paukauila
2010	NEGATIVE	Paukauila
2011	NEGATIVE	Paukauila
2011	POSITIVE	Paukauila
2007	NEGATIVE	Makaleha
2023	POSITIVE	Anahulu
2021	NEGATIVE	Anahulu
2021	NEGATIVE	Anahulu
2015	NEGATIVE	Anahulu
2015	NEGATIVE	Anahulu
2015	NEGATIVE	Anahulu
2017	POSITIVE	Anahulu
2017	POSITIVE	Anahulu
2017	POSITIVE	Anahulu
2017	POSITIVE	Anahulu
2018	POSITIVE	Anahulu
2017	NEGATIVE	Anahulu
2017	NEGATIVE	Anahulu
2021	NEGATIVE	Anahulu
2018	POSITIVE	Anahulu
2017	POSITIVE	Anahulu
2017	NEGATIVE	Anahulu
2017	POSITIVE	Anahulu
2021	POSITIVE	Anahulu
2016	NEGATIVE	Anahulu
2021	POSITIVE	Anahulu
2018	NEGATIVE	Anahulu
2016	NEGATIVE	Anahulu
2019	NEGATIVE	Anahulu
2016	NEGATIVE	Anahulu
2015	NEGATIVE	Anahulu
2017	NEGATIVE	Anahulu
2023	NEGATIVE	Anahulu
2017	NEGATIVE	Anahulu
2017	POSITIVE	Anahulu
2017	NEGATIVE	Anahulu
2021	POSITIVE	Anahulu
2016	NEGATIVE	Anahulu
2016	POSITIVE	Anahulu
2019	NEGATIVE	Anahulu
2019	NEGATIVE	Anahulu
2016	POSITIVE	Anahulu
2016	POSITIVE	Anahulu
2014	POSITIVE	Anahulu
2014	POSITIVE	Anahulu
2017	NEGATIVE	Anahulu
2019	NEGATIVE	Anahulu
2020	POSITIVE	Anahulu
2020	POSITIVE	Anahulu
2013	POSITIVE	Anahulu
2013	POSITIVE	Anahulu
2013	POSITIVE	Anahulu
2013	POSITIVE	Anahulu
2020	POSITIVE	Anahulu
2016	POSITIVE	Anahulu
2017	NEGATIVE	Anahulu
2013	NEGATIVE	Anahulu
2014	NEGATIVE	Anahulu
2017	NEGATIVE	Anahulu
2020	POSITIVE	Anahulu
2017	NEGATIVE	Anahulu
2017	POSITIVE	Anahulu
2018	POSITIVE	Anahulu
2023	NEGATIVE	Anahulu
2020	POSITIVE	Anahulu
2019	NEGATIVE	Anahulu
2019	NEGATIVE	Anahulu
2016	POSITIVE	Anahulu
2023	POSITIVE	Anahulu
2023	POSITIVE	Anahulu
[truncated: 1,275 more rows]
