# Supplementary material for: Tracking sero-molecular trends of swine brucellosis in Hawai‘i and the central Pacific
Source: Front Public Health. 2024 Sep 4;12:1440933. doi: 10.3389/fpubh.2024.1440933 (PMC11408231; doi:10.3389/fpubh.2024.1440933)
Supplement: Supplementary file 2 [file Table_2.XLSX]

## Sheet: SraRunTable(2)
Run	Assay Type	AvgSpotLen	Bases	BioSample	Bytes	Center Name	Consent	DATASTORE filetype	DATASTORE provider	DATASTORE region	Experiment	Instrument	LibraryLayout	LibrarySelection	LibrarySource	Organism	Platform	ReleaseDate	Sample Name	SRA Study	create_date	version	BioProject	Library Name	strain	Collection_Date	geo_loc_name_country	geo_loc_name_country_continent	isolation_source	BioSampleModel	geo_loc_name	Host	Biovar	lat_lon	Host_disease	collected_by	isolate	gssr_id (exp)	gssr_id (run)	instrument_name (run)	lsid (exp)	lsid (run)	material_type (exp)	project (exp)	project (run)	run_barcode (run)	run_name (run)	work_request (exp)	work_request (run)
ERR2503151	WGS	11497	1879589133	SAMEA104318191	6478758261	THE WELLCOME TRUST SANGER INSTITUTE	public	run.zq,sra,pacbio_metadata,pacbio_native	ncbi,ena,gs,s3	ena,ncbi.public,s3.us-east-1,gs.US	ERX2522394	PacBio RS	SINGLE	RANDOM	GENOMIC	Brucella suis	PACBIO_SMRT	2018-04-08T00:00:00Z	SAMEA104318191	ERP005928	2018-04-08T09:06:00Z	1	PRJEB6403	20714877	NCTC10097	1900/1960			not available: to be reported later
ERR2503156	WGS	7478	1222681711	SAMEA104318196	4190891158	THE WELLCOME TRUST SANGER INSTITUTE	public	pacbio_native,run.zq,pacbio_metadata,sra	ena,ncbi,s3,gs	gs.US,ena,s3.us-east-1,ncbi.public	ERX2522399	PacBio RS	SINGLE	RANDOM	GENOMIC	Brucella suis	PACBIO_SMRT	2018-04-08T00:00:00Z	SAMEA104318196	ERP005928	2018-04-08T09:29:00Z	1	PRJEB6403	20714922
SRR1573735	WGS	202	8404879428	SAMN03068300	4672162696	CHINA ANIMAL HEALTH AND EPIDEMIOLOGY CENTER	public	sra,run.zq	gs,s3,ncbi	gs.US,ncbi.public,s3.us-east-1	SRX699555	Illumina HiSeq 2000	PAIRED	unspecified	GENOMIC	Brucella suis bv. 1 str. S2	ILLUMINA	2014-09-18T00:00:00Z	S2	SRP047040	2014-09-15T17:51:00Z	1	PRJNA230685		S2	1960	China	Asia	apoblema of swine	Microbe\, viral or environmental	China		1
ERR2262586	WGS	11554	1888960956	SAMEA104307694	6406755542	THE WELLCOME TRUST SANGER INSTITUTE	public	sra,pacbio_metadata,pacbio_native,run.zq	ena,ncbi,s3,gs	s3.us-east-1,ena,gs.US,ncbi.public	ERX2314312	PacBio RS	SINGLE	RANDOM	GENOMIC	Brucella suis	PACBIO_SMRT	2018-01-26T00:00:00Z	SAMEA104307694	ERP005928	2018-01-30T05:01:00Z	1	PRJEB6403	20410798	NCTC10316	1900/1962			not available: to be reported later
SRR107657	WGS	286	957073	SAMN00102915	2137532	BI	public	run.zq,sff,sra	gs,ncbi,s3	gs.US,ncbi.public,s3.us-east-1	SRX044088	454 GS FLX	SINGLE	RANDOM	GENOMIC	Brucella suis bv. 5 str. 513	LS454	2011-02-20T00:00:00Z	BROAD:SEQUENCING_SAMPLE:24626.0	SRP000850	2014-05-30T06:18:00Z	3	PRJNA31209	454-1397	str. 513				missing				5					24626.1	24626.1	snap	BROAD:SEQUENCING_SAMPLE:24626.1	BROAD:SEQUENCING_SAMPLE:24626.1	Genomic DNA	G1598	G1598	648923080827	DuceBruceRun648923	17123	17123
SRR107666	WGS	290	699784	SAMN00102905	1577683	BI	public	run.zq,sff,sra	gs,ncbi,s3	gs.US,ncbi.public,s3.us-east-1	SRX044096	454 GS FLX	SINGLE	RANDOM	GENOMIC	Brucella suis bv. 4 str. 40	LS454	2011-02-20T00:00:00Z	BROAD:SEQUENCING_SAMPLE:24625.0	SRP000850	2014-05-30T06:21:00Z	3	PRJNA31209	454-2424	str. 40								4					24625.3	24625.3	secretariat	BROAD:SEQUENCING_SAMPLE:24625.3	BROAD:SEQUENCING_SAMPLE:24625.3	Genomic DNA	G1597	G1597	647204090203	NiceBruceRUN647204	18341	18341
SRR4038998	WGS	444	546204249	SAMN05417912	337389136	USDA ANIMAL PLANT HEALTH INSPECTION SERVICE-NATIONAL VETERINARY SERVICES LABORATORIES	public	fastq,run.zq,sra	gs,ncbi,s3	gs.US,ncbi.public,s3.us-east-1	SRX2030110	Illumina MiSeq	PAIRED	RANDOM	GENOMIC	Brucella suis ATCC 23445	ILLUMINA	2016-08-24T00:00:00Z	B-REF-BS2-thomsen	SRP043067	2016-08-19T09:48:00Z	1	PRJNA251693	B-REF-BS2-thomsen	Thomsen	not collected	uncalculated	uncalculated	not collected	Pathogen.cl	not collected	not collected		not collected	Brucellosis	not collected	reference
SRR4038999	WGS	438	583148955	SAMN05417913	366319649	USDA ANIMAL PLANT HEALTH INSPECTION SERVICE-NATIONAL VETERINARY SERVICES LABORATORIES	public	fastq,run.zq,sra	gs,ncbi,s3	gs.US,ncbi.public,s3.us-east-1	SRX2030111	Illumina MiSeq	PAIRED	RANDOM	GENOMIC	Brucella suis	ILLUMINA	2016-08-24T00:00:00Z	B-REF-BS3-686	SRP043067	2016-08-19T09:48:00Z	1	PRJNA251693	B-REF-BS3-686	686	not collected	uncalculated	uncalculated	not collected	Pathogen.cl	not collected	not collected		not collected	Brucellosis	not collected	reference
SRR4039001	WGS	435	510742679	SAMN05417914	308646990	USDA ANIMAL PLANT HEALTH INSPECTION SERVICE-NATIONAL VETERINARY SERVICES LABORATORIES	public	fastq,run.zq,sra	gs,ncbi,s3	gs.US,ncbi.public,s3.us-east-1	SRX2030113	Illumina MiSeq	PAIRED	RANDOM	GENOMIC	Brucella suis	ILLUMINA	2016-08-24T00:00:00Z	B-REF-BS4-40	SRP043067	2016-08-19T09:48:00Z	1	PRJNA251693	B-REF-BS4-40	40	not collected	uncalculated	uncalculated	not collected	Pathogen.cl	not collected	not collected		not collected	Brucellosis	not collected	reference
SRR4039002	WGS	423	493681248	SAMN05417915	293337255	USDA ANIMAL PLANT HEALTH INSPECTION SERVICE-NATIONAL VETERINARY SERVICES LABORATORIES	public	fastq,run.zq,sra	gs,ncbi,s3	gs.US,ncbi.public,s3.us-east-1	SRX2030114	Illumina MiSeq	PAIRED	RANDOM	GENOMIC	Brucella suis	ILLUMINA	2016-08-24T00:00:00Z	B-REF-BS5-513	SRP043067	2016-08-19T09:48:00Z	1	PRJNA251693	B-REF-BS5-513	513	not collected	uncalculated	uncalculated	not collected	Pathogen.cl	not collected	not collected		not collected	Brucellosis	not collected	reference
SRR2058923	WGS	442	562341145	SAMN03768240	344311356	USDA-NVSL-DBL	public	fastq,run.zq,sra	gs,ncbi,s3	gs.US,ncbi.public,s3.us-east-1	SRX1055265	Illumina MiSeq	PAIRED	RANDOM	GENOMIC	Brucella suis bv. 1	ILLUMINA	2015-08-19T00:00:00Z	NVSL_BS1_1330	SRP043067	2015-06-11T00:26:00Z	1	PRJNA251693	250: NVSL_BS1_1330	B-REF-BS1-1330	not collected	uncalculated	uncalculated	Diagnostic_Submission	Pathogen.cl	not collected	not collected	1	not collected	Brucellosis	not collected	str1330
SRR2058924	WGS	453	497566614	SAMN03768241	319741028	USDA-NVSL-DBL	public	fastq,run.zq,sra	gs,ncbi,s3	gs.US,ncbi.public,s3.us-east-1	SRX1055266	Illumina MiSeq	PAIRED	RANDOM	GENOMIC	Brucella suis bv. 1	ILLUMINA	2015-08-19T00:00:00Z	B00-0133_OH_Swine	SRP043067	2015-06-10T18:33:00Z	1	PRJNA251693	250: B00-0133_OH_Swine	B00-0133	2000	USA	North America	Diagnostic_Submission	Pathogen.cl	USA:OH	Pig	1	not collected	Brucellosis	not collected	NVSL_Accession_00-20455
SRR2058925	WGS	446	543125013	SAMN03768242	353381826	USDA-NVSL-DBL	public	fastq,run.zq,sra	gs,ncbi,s3	gs.US,ncbi.public,s3.us-east-1	SRX1055267	Illumina MiSeq	PAIRED	RANDOM	GENOMIC	Brucella suis bv. 1	ILLUMINA	2015-08-19T00:00:00Z	B00-0234_OH_Feralpig	SRP043067	2015-06-10T18:32:00Z	1	PRJNA251693	250: B00-0234_OH_Feralpig	B00-0234	2000	USA	North America	Diagnostic_Submission	Pathogen.cl	USA:OH	Pig	1	not collected	Brucellosis	not collected	NVSL_Accession_00-26361
SRR2058926	WGS	456	541150380	SAMN03768243	325382399	USDA-NVSL-DBL	public	fastq,run.zq,sra	gs,ncbi,s3	gs.US,ncbi.public,s3.us-east-1	SRX1055268	Illumina MiSeq	PAIRED	RANDOM	GENOMIC	Brucella suis bv. 1	ILLUMINA	2015-08-19T00:00:00Z	B00-0468_HI_Cow	SRP043067	2015-06-10T18:33:00Z	1	PRJNA251693	250: B00-0468_HI_Cow	B00-0468	2000	USA	North America	Diagnostic_Submission	Pathogen.cl	USA:HI	Cattle	1	not collected	Brucellosis	not collected	NVSL_Accession_00-40193
SRR2058927	WGS	448	616419568	SAMN03768244	365268107	USDA-NVSL-DBL	public	fastq,run.zq,sra	gs,ncbi,s3	gs.US,ncbi.public,s3.us-east-1	SRX1055269	Illumina MiSeq	PAIRED	RANDOM	GENOMIC	Brucella suis bv. 1	ILLUMINA	2015-08-19T00:00:00Z	B00-0489_FL_Cow	SRP043067	2015-06-10T18:51:00Z	1	PRJNA251693	250: B00-0489_FL_Cow	B00-0489	2000	USA	North America	Diagnostic_Submission	Pathogen.cl	USA:FL	Cattle	1	not collected	Brucellosis	not collected	NVSL_Accession_00-41861
SRR2058928	WGS	434	384046691	SAMN03768245	246881409	USDA-NVSL-DBL	public	fastq,run.zq,sra	gs,ncbi,s3	gs.US,ncbi.public,s3.us-east-1	SRX1055270	Illumina MiSeq	PAIRED	RANDOM	GENOMIC	Brucella suis bv. 1	ILLUMINA	2015-08-19T00:00:00Z	B00-0729_TX_Swine	SRP043067	2015-06-10T18:50:00Z	1	PRJNA251693	250: B00-0729_TX_Swine	B00-0729	2000	USA	North America	Diagnostic_Submission	Pathogen.cl	USA:TX	Pig	1	not collected	Brucellosis	not collected	NVSL_Accession_00-54890
SRR2058929	WGS	440	340360689	SAMN03768246	223165646	USDA-NVSL-DBL	public	fastq,run.zq,sra	gs,ncbi,s3	gs.US,ncbi.public,s3.us-east-1	SRX1055271	Illumina MiSeq	PAIRED	RANDOM	GENOMIC	Brucella suis bv. 1	ILLUMINA	2015-08-19T00:00:00Z	B00-0771_AL_Swine	SRP043067	2015-06-10T18:50:00Z	1	PRJNA251693	250: B00-0771_AL_Swine	B00-0771	2000	USA	North America	Diagnostic_Submission	Pathogen.cl	USA:AL	Pig	1	not collected	Brucellosis	not collected	NVSL_Accession_00-63522
SRR2058930	WGS	425	566641660	SAMN03768247	318326304	USDA-NVSL-DBL	public	fastq,run.zq	gs,ncbi,s3	gs.US,ncbi.public,s3.us-east-1	SRX1055272	Illumina MiSeq	PAIRED	RANDOM	GENOMIC	Brucella suis bv. 1	ILLUMINA	2015-08-19T00:00:00Z	B05-1320_IA_SwineD	SRP043067			PRJNA251693	250: B05-1320_IA_SwineD	B05-1320	2005	USA	North America	Diagnostic_Submission	Pathogen.cl	USA:IA	Swine	1	not collected	Brucellosis	not collected	NVSL_Accession_386849a
SRR2058931	WGS	418	459990474	SAMN03768248	264447806	USDA-NVSL-DBL	public	fastq,run.zq,sra	gs,ncbi,s3	gs.US,ncbi.public,s3.us-east-1	SRX1055273	Illumina MiSeq	PAIRED	RANDOM	GENOMIC	Brucella suis bv. 1	ILLUMINA	2015-08-19T00:00:00Z	B05-1324_IA_SwineD	SRP043067	2015-06-10T19:20:00Z	1	PRJNA251693	250: B05-1324_IA_SwineD	B05-1324	2005	USA	North America	Diagnostic_Submission	Pathogen.cl	USA:IA	Swine	1	not collected	Brucellosis	not collected	NVSL_Accession_386849b
SRR2058932	WGS	423	494843256	SAMN03768249	298235438	USDA-NVSL-DBL	public	fastq,run.zq,sra	gs,ncbi,s3	gs.US,ncbi.public,s3.us-east-1	SRX1055274	Illumina MiSeq	PAIRED	RANDOM	GENOMIC	Brucella suis bv. 1	ILLUMINA	2015-08-19T00:00:00Z	B05-1325_IA_SwineD	SRP043067	2015-06-10T19:16:00Z	1	PRJNA251693	250: B05-1325_IA_SwineD	B05-1325	2005	USA	North America	Diagnostic_Submission	Pathogen.cl	USA:IA	Swine	1	not collected	Brucellosis	not collected	NVSL_Accession_386849c
SRR2058933	WGS	428	492762757	SAMN03768250	283565051	USDA-NVSL-DBL	public	fastq,run.zq,sra	gs,ncbi,s3	gs.US,ncbi.public,s3.us-east-1	SRX1055275	Illumina MiSeq	PAIRED	RANDOM	GENOMIC	Brucella suis bv. 1	ILLUMINA	2015-08-19T00:00:00Z	B05-1326_IA_SwineD	SRP043067	2015-06-10T19:17:00Z	1	PRJNA251693	250: B05-1326_IA_SwineD	B05-1326	2005	USA	North America	Diagnostic_Submission	Pathogen.cl	USA:IA	Swine	1	not collected	Brucellosis	not collected	NVSL_Accession_386849d
SRR2058934	WGS	419	743467794	SAMN03768251	417706808	USDA-NVSL-DBL	public	fastq,run.zq,sra	gs,ncbi,s3	gs.US,ncbi.public,s3.us-east-1	SRX1055276	Illumina MiSeq	PAIRED	RANDOM	GENOMIC	Brucella suis bv. 1	ILLUMINA	2015-08-19T00:00:00Z	B05-1333_IA_SwineD	SRP043067	2015-06-10T19:17:00Z	1	PRJNA251693	250: B05-1333_IA_SwineD	B05-1333	2005	USA	North America	Diagnostic_Submission	Pathogen.cl	USA:IA	Swine	1	not collected	Brucellosis	not collected	NVSL_Accession_386849e
SRR2058935	WGS	441	508579746	SAMN03768252	325880730	USDA-NVSL-DBL	public	fastq,run.zq,sra	gs,ncbi,s3	gs.US,ncbi.public,s3.us-east-1	SRX1055277	Illumina MiSeq	PAIRED	RANDOM	GENOMIC	Brucella suis bv. 1	ILLUMINA	2015-08-19T00:00:00Z	B05-1335_IA_SwineD	SRP043067	2015-06-10T19:17:00Z	1	PRJNA251693	250: B05-1335_IA_SwineD	B05-1335	2005	USA	North America	Diagnostic_Submission	Pathogen.cl	USA:IA	Swine	1	not collected	Brucellosis	not collected	NVSL_Accession_386849f
SRR2058936	WGS	427	609687250	SAMN03768253	372790036	USDA-NVSL-DBL	public	fastq,run.zq,sra	gs,ncbi,s3	gs.US,ncbi.public,s3.us-east-1	SRX1055278	Illumina MiSeq	PAIRED	RANDOM	GENOMIC	Brucella suis bv. 1	ILLUMINA	2015-08-19T00:00:00Z	B05-1336_IA_SwineD	SRP043067	2015-06-10T19:20:00Z	1	PRJNA251693	250: B05-1336_IA_SwineD	B05-1336	2005	USA	North America	Diagnostic_Submission	Pathogen.cl	USA:IA	Swine	1	not collected	Brucellosis	not collected	NVSL_Accession_386849g
SRR2058937	WGS	106	386878588	SAMN03768254	262146137	USDA-NVSL-DBL	public	fastq,run.zq,sra	gs,ncbi,s3	gs.US,ncbi.public,s3.us-east-1	SRX1055279	Illumina MiSeq	PAIRED	RANDOM	GENOMIC	Brucella suis bv. 1	ILLUMINA	2015-08-19T00:00:00Z	B05-1338_IA_SwineD	SRP043067	2015-06-10T19:19:00Z	1	PRJNA251693	250: B05-1338_IA_SwineD	B05-1338	2005	USA	North America	Diagnostic_Submission	Pathogen.cl	USA:IA	Swine	1	not collected	Brucellosis	not collected	NVSL_Accession_386849h
SRR2058938	WGS	106	325723478	SAMN03768255	219570609	USDA-NVSL-DBL	public	fastq,run.zq,sra	gs,ncbi,s3	gs.US,ncbi.public,s3.us-east-1	SRX1055280	Illumina MiSeq	PAIRED	RANDOM	GENOMIC	Brucella suis bv. 1	ILLUMINA	2015-08-19T00:00:00Z	B06-0059_OK_Cow	SRP043067	2015-06-10T19:19:00Z	1	PRJNA251693	250: B06-0059_OK_Cow	B06-0059	2005	USA	North America	Diagnostic_Submission	Pathogen.cl	USA:OK	Cattle	1	not collected	Brucellosis	not collected	NVSL_Accession_411534
SRR2058939	WGS	106	554021190	SAMN03768256	376260607	USDA-NVSL-DBL	public	fastq,run.zq,sra	gs,ncbi,s3	gs.US,ncbi.public,s3.us-east-1	SRX1055281	Illumina MiSeq	PAIRED	RANDOM	GENOMIC	Brucella suis bv. 1	ILLUMINA	2015-08-19T00:00:00Z	B06-0902_TN_Feralpig	SRP043067	2015-06-10T19:20:00Z	1	PRJNA251693	250: B06-0902_TN_Feralpig	B06-0902	2006	USA	North America	Diagnostic_Submission	Pathogen.cl	USA:TN	Pig	1	not collected	Brucellosis	not collected	NVSL_Accession_455945
SRR2058940	WGS	106	696584512	SAMN03768257	471553300	USDA-NVSL-DBL	public	fastq,run.zq,sra	gs,ncbi,s3	gs.US,ncbi.public,s3.us-east-1	SRX1055282	Illumina MiSeq	PAIRED	RANDOM	GENOMIC	Brucella suis bv. 1	ILLUMINA	2015-08-19T00:00:00Z	B10-0144_FL_Cow	SRP043067	2015-06-10T19:28:00Z	1	PRJNA251693	250: B10-0144_FL_Cow	B10-0144	2009	USA	North America	Diagnostic_Submission	Pathogen.cl	USA:FL	Cattle	1	not collected	Brucellosis	not collected	NVSL_Accession_09-033118
SRR2058941	WGS	106	780345712	SAMN03768258	526553168	USDA-NVSL-DBL	public	fastq,run.zq,sra	gs,ncbi,s3	gs.US,ncbi.public,s3.us-east-1	SRX1055283	Illumina MiSeq	PAIRED	RANDOM	GENOMIC	Brucella suis bv. 1	ILLUMINA	2015-08-19T00:00:00Z	B10-1082_TX_CowA	SRP043067	2015-06-10T19:25:00Z	1	PRJNA251693	250: B10-1082_TX_CowA	B10-1082	2010	USA	North America	Diagnostic_Submission	Pathogen.cl	USA:TX	Cattle	1	not collected	Brucellosis	not collected	NVSL_Accession_10-042366
SRR2058942	WGS	437	495156056	SAMN03768259	313746040	USDA-NVSL-DBL	public	fastq,run.zq,sra	gs,ncbi,s3	gs.US,ncbi.public,s3.us-east-1	SRX1055284	Illumina MiSeq	PAIRED	RANDOM	GENOMIC	Brucella suis bv. 1	ILLUMINA	2015-08-19T00:00:00Z	B11-0001_TX_Cow	SRP043067	2015-06-10T20:21:00Z	1	PRJNA251693	250: B11-0001_TX_Cow	B11-0001	2010	USA	North America	Diagnostic_Submission	Pathogen.cl	USA:TX	Cattle	1	not collected	Brucellosis	not collected	NVSL_Accession_10-050342
SRR2058943	WGS	423	594751131	SAMN03768260	366607582	USDA-NVSL-DBL	public	fastq,run.zq,sra	gs,ncbi,s3	gs.US,ncbi.public,s3.us-east-1	SRX1055285	Illumina MiSeq	PAIRED	RANDOM	GENOMIC	Brucella suis bv. 1	ILLUMINA	2015-08-19T00:00:00Z	B11-0093_TX_SwineB	SRP043067	2015-06-10T20:19:00Z	1	PRJNA251693	250: B11-0093_TX_SwineB	B11-0093	2010	USA	North America	Diagnostic_Submission	Pathogen.cl	USA:TX	Pig	1	not collected	Brucellosis	not collected	NVSL_Accession_10-060135
SRR2058944	WGS	430	732369122	SAMN03768261	457979100	USDA-NVSL-DBL	public	fastq,run.zq,sra	gs,ncbi,s3	gs.US,ncbi.public,s3.us-east-1	SRX1055286	Illumina MiSeq	PAIRED	RANDOM	GENOMIC	Brucella suis bv. 1	ILLUMINA	2015-08-19T00:00:00Z	B11-0171_FL_Cow	SRP043067	2015-06-10T20:24:00Z	1	PRJNA251693	250: B11-0171_FL_Cow	B11-0171	2010	USA	North America	Diagnostic_Submission	Pathogen.cl	USA:FL	Cattle	1	not collected	Brucellosis	not collected	NVSL_Accession_10-063760
SRR2058945	WGS	447	414130499	SAMN03768262	277249560	USDA-NVSL-DBL	public	fastq,run.zq,sra	gs,ncbi,s3	gs.US,ncbi.public,s3.us-east-1	SRX1055287	Illumina MiSeq	PAIRED	RANDOM	GENOMIC	Brucella suis bv. 1	ILLUMINA	2015-08-19T00:00:00Z	B11-0172_TX_SwineB	SRP043067	2015-06-10T20:22:00Z	1	PRJNA251693	250: B11-0172_TX_SwineB	B11-0172	2010	USA	North America	Diagnostic_Submission	Pathogen.cl	USA:TX	Pig	1	not collected	Brucellosis	not collected	NVSL_Accession_10-064060
SRR2058946	WGS	450	572257747	SAMN03768263	359227548	USDA-NVSL-DBL	public	fastq,run.zq,sra	gs,ncbi,s3	gs.US,ncbi.public,s3.us-east-1	SRX1055288	Illumina MiSeq	PAIRED	RANDOM	GENOMIC	Brucella suis bv. 1	ILLUMINA	2015-08-19T00:00:00Z	B11-0193_TX_Cow	SRP043067	2015-06-10T20:25:00Z	1	PRJNA251693	250: B11-0193_TX_Cow	B11-0193	2010	USA	North America	Diagnostic_Submission	Pathogen.cl	USA:TX	Cattle	1	not collected	Brucellosis	not collected	NVSL_Accession_10-066729
SRR2058947	WGS	454	448985844	SAMN03768264	273728994	USDA-NVSL-DBL	public	fastq,run.zq,sra	gs,ncbi,s3	gs.US,ncbi.public,s3.us-east-1	SRX1055289	Illumina MiSeq	PAIRED	RANDOM	GENOMIC	Brucella suis bv. 1	ILLUMINA	2015-08-19T00:00:00Z	B11-0200_TX_Cow	SRP043067	2015-06-10T20:29:00Z	1	PRJNA251693	250: B11-0200_TX_Cow	B11-0200	2011	USA	North America	Diagnostic_Submission	Pathogen.cl	USA:TX	Cattle	1	not collected	Brucellosis	not collected	NVSL_Accession_11-003221
SRR2058948	WGS	445	625583996	SAMN03768265	378215553	USDA-NVSL-DBL	public	fastq,run.zq,sra	gs,ncbi,s3	gs.US,ncbi.public,s3.us-east-1	SRX1055290	Illumina MiSeq	PAIRED	RANDOM	GENOMIC	Brucella suis bv. 1	ILLUMINA	2015-08-19T00:00:00Z	B11-0203_WI_Human	SRP043067	2015-06-10T21:24:00Z	1	PRJNA251693	250: B11-0203_WI_Human	B11-0203	2010	USA	North America	Diagnostic_Submission	Pathogen.cl	USA:WI	Homo sapiens	1	not collected	Brucellosis	not collected	NVSL_Accession_11-003989
SRR2058949	WGS	448	655038149	SAMN03768266	406815237	USDA-NVSL-DBL	public	fastq,run.zq,sra	gs,ncbi,s3	gs.US,ncbi.public,s3.us-east-1	SRX1055291	Illumina MiSeq	PAIRED	RANDOM	GENOMIC	Brucella suis bv. 1	ILLUMINA	2015-08-19T00:00:00Z	B11-0234_FL_Feralpig	SRP043067	2015-06-10T21:26:00Z	1	PRJNA251693	250: B11-0234_FL_Feralpig	B11-0234	2011	USA	North America	Diagnostic_Submission	Pathogen.cl	USA:FL	Pig	1	not collected	Brucellosis	not collected	NVSL_Accession_11-008383
SRR2058950	WGS	432	997937493	SAMN03768267	594494274	USDA-NVSL-DBL	public	fastq,run.zq,sra	gs,ncbi,s3	gs.US,ncbi.public,s3.us-east-1	SRX1055292	Illumina MiSeq	PAIRED	RANDOM	GENOMIC	Brucella suis bv. 1	ILLUMINA	2015-08-19T00:00:00Z	B11-0281_FL_Cow	SRP043067	2015-06-10T21:26:00Z	1	PRJNA251693	250: B11-0281_FL_Cow	B11-0281	2011	USA	North America	Diagnostic_Submission	Pathogen.cl	USA:FL	Cattle	1	not collected	Brucellosis	not collected	NVSL_Accession_11-012305
SRR2058951	WGS	441	635427657	SAMN03768268	389017497	USDA-NVSL-DBL	public	fastq,run.zq,sra	gs,ncbi,s3	gs.US,ncbi.public,s3.us-east-1	SRX1055293	Illumina MiSeq	PAIRED	RANDOM	GENOMIC	Brucella suis bv. 1	ILLUMINA	2015-08-19T00:00:00Z	B11-0438_FL_Cow	SRP043067	2015-06-10T21:30:00Z	1	PRJNA251693	250: B11-0438_FL_Cow	B11-0438	2011	USA	North America	Diagnostic_Submission	Pathogen.cl	USA:FL	Cattle	1	not collected	Brucellosis	not collected	NVSL_Accession_11-014810
SRR2058952	WGS	427	687323258	SAMN03768269	415064619	USDA-NVSL-DBL	public	fastq,run.zq,sra	gs,ncbi,s3	gs.US,ncbi.public,s3.us-east-1	SRX1055294	Illumina MiSeq	PAIRED	RANDOM	GENOMIC	Brucella suis bv. 1	ILLUMINA	2015-08-19T00:00:00Z	B11-0440_FL_Cow	SRP043067	2015-06-10T21:29:00Z	1	PRJNA251693	250: B11-0440_FL_Cow	B11-0440	2011	USA	North America	Diagnostic_Submission	Pathogen.cl	USA:FL	Cattle	1	not collected	Brucellosis	not collected	NVSL_Accession_11-016794
SRR2058953	WGS	445	745823398	SAMN03768270	457521867	USDA-NVSL-DBL	public	fastq,run.zq,sra	gs,ncbi,s3	gs.US,ncbi.public,s3.us-east-1	SRX1055295	Illumina MiSeq	PAIRED	RANDOM	GENOMIC	Brucella suis bv. 1	ILLUMINA	2015-08-19T00:00:00Z	B11-0443_TX_Cow	SRP043067	2015-06-10T21:27:00Z	1	PRJNA251693	250: B11-0443_TX_Cow	B11-0443	2011	USA	North America	Diagnostic_Submission	Pathogen.cl	USA:TX	Cattle	1	not collected	Brucellosis	not collected	NVSL_Accession_11-018316
SRR2058954	WGS	446	560631064	SAMN03768271	361024851	USDA-NVSL-DBL	public	fastq,run.zq,sra	gs,ncbi,s3	gs.US,ncbi.public,s3.us-east-1	SRX1055296	Illumina MiSeq	PAIRED	RANDOM	GENOMIC	Brucella suis bv. 1	ILLUMINA	2015-08-19T00:00:00Z	B11-0452_FL_Feralpig	SRP043067	2015-06-10T21:25:00Z	1	PRJNA251693	250: B11-0452_FL_Feralpig	B11-0452	2011	USA	North America	Diagnostic_Submission	Pathogen.cl	USA:FL	Pig	1	not collected	Brucellosis	not collected	NVSL_Accession_11-018556
SRR2058955	WGS	447	647597832	SAMN03768272	397199381	USDA-NVSL-DBL	public	fastq,run.zq,sra	gs,ncbi,s3	gs.US,ncbi.public,s3.us-east-1	SRX1055297	Illumina MiSeq	PAIRED	RANDOM	GENOMIC	Brucella suis bv. 1	ILLUMINA	2015-08-19T00:00:00Z	B11-0460_MS_Feralpig	SRP043067	2015-06-10T21:26:00Z	1	PRJNA251693	250: B11-0460_MS_Feralpig	B11-0460	2011	USA	North America	Diagnostic_Submission	Pathogen.cl	USA:MS	Pig	1	not collected	Brucellosis	not collected	NVSL_Accession_11-018570
SRR2058956	WGS	454	691490627	SAMN03768273	430779927	USDA-NVSL-DBL	public	fastq,run.zq,sra	gs,ncbi,s3	gs.US,ncbi.public,s3.us-east-1	SRX1055298	Illumina MiSeq	PAIRED	RANDOM	GENOMIC	Brucella suis bv. 1	ILLUMINA	2015-08-19T00:00:00Z	B11-0471_TX_Cow	SRP043067	2015-06-10T21:29:00Z	1	PRJNA251693	250: B11-0471_TX_Cow	B11-0471	2011	USA	North America	Diagnostic_Submission	Pathogen.cl	USA:TX	Cattle	1	not collected	Brucellosis	not collected	NVSL_Accession_11-019885
SRR2058957	WGS	448	639965049	SAMN03768274	405209334	USDA-NVSL-DBL	public	fastq,run.zq,sra	gs,ncbi,s3	gs.US,ncbi.public,s3.us-east-1	SRX1055299	Illumina MiSeq	PAIRED	RANDOM	GENOMIC	Brucella suis bv. 1	ILLUMINA	2015-08-19T00:00:00Z	B11-0525_HI_Cow	SRP043067	2015-06-10T22:19:00Z	1	PRJNA251693	250: B11-0525_HI_Cow	B11-0525	2011	USA	North America	Diagnostic_Submission	Pathogen.cl	USA:HI	Cattle	1	not collected	Brucellosis	not collected	NVSL_Accession_11-028672
SRR2058958	WGS	459	438523868	SAMN03768275	302803834	USDA-NVSL-DBL	public	fastq,run.zq,sra	gs,ncbi,s3	gs.US,ncbi.public,s3.us-east-1	SRX1055300	Illumina MiSeq	PAIRED	RANDOM	GENOMIC	Brucella suis bv. 1	ILLUMINA	2015-08-19T00:00:00Z	B11-0527_TX_CowA	SRP043067	2015-06-10T22:21:00Z	1	PRJNA251693	250: B11-0527_TX_CowA	B11-0527	2011	USA	North America	Diagnostic_Submission	Pathogen.cl	USA:TX	Cattle	1	not collected	Brucellosis	not collected	NVSL_Accession_11-031437
SRR2058959	WGS	478	83831576	SAMN03768276	63938671	USDA-NVSL-DBL	public	fastq,run.zq,sra	gs,ncbi,s3	gs.US,ncbi.public,s3.us-east-1	SRX1055301	Illumina MiSeq	PAIRED	RANDOM	GENOMIC	Brucella suis bv. 1	ILLUMINA	2015-08-19T00:00:00Z	B11-0549_FL_Feralpig	SRP043067	2015-06-10T22:18:00Z	1	PRJNA251693	250: B11-0549_FL_Feralpig	B11-0549	2011	USA	North America	Diagnostic_Submission	Pathogen.cl	USA:FL	Pig	1	not collected	Brucellosis	not collected	NVSL_Accession_11-034884
SRR2058960	WGS	442	599264734	SAMN03768277	341924424	USDA-NVSL-DBL	public	fastq,run.zq,sra	gs,ncbi,s3	gs.US,ncbi.public,s3.us-east-1	SRX1055302	Illumina MiSeq	PAIRED	RANDOM	GENOMIC	Brucella suis bv. 1	ILLUMINA	2015-08-19T00:00:00Z	B11-0552_TX_CowA	SRP043067	2015-06-10T22:23:00Z	1	PRJNA251693	250: B11-0552_TX_CowA	B11-0552	2011	USA	North America	Diagnostic_Submission	Pathogen.cl	USA:TX	Cattle	1	not collected	Brucellosis	not collected	NVSL_Accession_11-037505
SRR2058961	WGS	457	532880135	SAMN03768278	325853260	USDA-NVSL-DBL	public	fastq,run.zq,sra	gs,ncbi,s3	gs.US,ncbi.public,s3.us-east-1	SRX1055303	Illumina MiSeq	PAIRED	RANDOM	GENOMIC	Brucella suis bv. 1	ILLUMINA	2015-08-19T00:00:00Z	B11-0566_TX_Cow	SRP043067	2015-06-10T22:21:00Z	1	PRJNA251693	250: B11-0566_TX_Cow	B11-0566	2011	USA	North America	Diagnostic_Submission	Pathogen.cl	USA:TX	Cattle	1	not collected	Brucellosis	not collected	NVSL_Accession_11-038338
SRR2058962	WGS	409	680892911	SAMN03768279	402527108	USDA-NVSL-DBL	public	fastq,run.zq,sra	gs,ncbi,s3	gs.US,ncbi.public,s3.us-east-1	SRX1055304	Illumina MiSeq	PAIRED	RANDOM	GENOMIC	Brucella suis bv. 1	ILLUMINA	2015-08-19T00:00:00Z	B11-0586_FL_Feralpig	SRP043067	2015-06-10T22:21:00Z	1	PRJNA251693	250: B11-0586_FL_Feralpig	B11-0586	2011	USA	North America	Diagnostic_Submission	Pathogen.cl	USA:FL	Pig	1	not collected	Brucellosis	not collected	NVSL_Accession_11-041538
SRR2058963	WGS	438	449795796	SAMN03768280	262578197	USDA-NVSL-DBL	public	fastq,run.zq,sra	gs,ncbi,s3	gs.US,ncbi.public,s3.us-east-1	SRX1055305	Illumina MiSeq	PAIRED	RANDOM	GENOMIC	Brucella suis bv. 1	ILLUMINA	2015-08-19T00:00:00Z	B11-0603_TX_CowC	SRP043067	2015-06-10T22:21:00Z	1	PRJNA251693	250: B11-0603_TX_CowC	B11-0603	2011	USA	North America	Diagnostic_Submission	Pathogen.cl	USA:TX	Cattle	1	not collected	Brucellosis	not collected	NVSL_Accession_11-045553
SRR2058964	WGS	452	1100393110	SAMN03768281	833242337	USDA-NVSL-DBL	public	fastq,run.zq,sra	gs,ncbi,s3	gs.US,ncbi.public,s3.us-east-1	SRX1055306	Illumina MiSeq	PAIRED	RANDOM	GENOMIC	Brucella suis bv. 1	ILLUMINA	2015-08-19T00:00:00Z	B12-0577_TX_CowC	SRP043067	2015-06-10T22:26:00Z	1	PRJNA251693	250: B12-0577_TX_CowC	B12-0577	2012	USA	North America	Diagnostic_Submission	Pathogen.cl	USA:TX	Cattle	1	not collected	Brucellosis	not collected	NVSL_Accession_12-038020
SRR2058965	WGS	438	502704652	SAMN03768282	308174427	USDA-NVSL-DBL	public	fastq,run.zq,sra	gs,ncbi,s3	gs.US,ncbi.public,s3.us-east-1	SRX1055307	Illumina MiSeq	PAIRED	RANDOM	GENOMIC	Brucella suis bv. 1	ILLUMINA	2015-08-19T00:00:00Z	B12-0598_TX_CowA	SRP043067	2015-06-10T22:24:00Z	1	PRJNA251693	250: B12-0598_TX_CowA	B12-0598	2012	USA	North America	Diagnostic_Submission	Pathogen.cl	USA:TX	Cattle	1	not collected	Brucellosis	not collected	NVSL_Accession_12-043113
SRR2058966	WGS	436	544418290	SAMN03768283	317821858	USDA-NVSL-DBL	public	fastq,run.zq,sra	gs,ncbi,s3	gs.US,ncbi.public,s3.us-east-1	SRX1055308	Illumina MiSeq	PAIRED	RANDOM	GENOMIC	Brucella suis bv. 1	ILLUMINA	2015-08-19T00:00:00Z	B12-0604_TX_Cow	SRP043067	2015-06-10T22:22:00Z	1	PRJNA251693	250: B12-0604_TX_Cow	B12-0604	2012	USA	North America	Diagnostic_Submission	Pathogen.cl	USA:TX	Cattle	1	not collected	Brucellosis	not collected	NVSL_Accession_12-044188
SRR2058967	WGS	447	589648482	SAMN03768284	338438228	USDA-NVSL-DBL	public	fastq,run.zq,sra	gs,ncbi,s3	gs.US,ncbi.public,s3.us-east-1	SRX1055309	Illumina MiSeq	PAIRED	RANDOM	GENOMIC	Brucella suis bv. 1	ILLUMINA	2015-08-19T00:00:00Z	B12-0608_FL_Cow	SRP043067	2015-06-10T22:25:00Z	1	PRJNA251693	250: B12-0608_FL_Cow	B12-0608	2012	USA	North America	Diagnostic_Submission	Pathogen.cl	USA:FL	Cattle	1	not collected	Brucellosis	not collected	NVSL_Accession_12-045570
SRR2058968	WGS	435	621303155	SAMN03768285	368577865	USDA-NVSL-DBL	public	fastq,run.zq,sra	gs,ncbi,s3	gs.US,ncbi.public,s3.us-east-1	SRX1055310	Illumina MiSeq	PAIRED	RANDOM	GENOMIC	Brucella suis bv. 1	ILLUMINA	2015-08-19T00:00:00Z	B13-0195_TX_Feralpig	SRP043067	2015-06-10T22:27:00Z	1	PRJNA251693	250: B13-0195_TX_Feralpig	B13-0195	2013	USA	North America	Diagnostic_Submission	Pathogen.cl	USA:TX	Pig	1	not collected	Brucellosis	not collected	NVSL_Accession_13-029968
SRR2058969	WGS	426	678734395	SAMN03768286	404992240	USDA-NVSL-DBL	public	fastq,run.zq,sra	gs,ncbi,s3	gs.US,ncbi.public,s3.us-east-1	SRX1055311	Illumina MiSeq	PAIRED	RANDOM	GENOMIC	Brucella suis bv. 1	ILLUMINA	2015-08-19T00:00:00Z	B13-0198_TX_Feralpig	SRP043067	2015-06-10T23:20:00Z	1	PRJNA251693	250: B13-0198_TX_Feralpig	B13-0198	2013	USA	North America	Diagnostic_Submission	Pathogen.cl	USA:TX	Pig	1	not collected	Brucellosis	not collected	NVSL_Accession_13-030387
SRR2058970	WGS	433	589278877	SAMN03768287	340256493	USDA-NVSL-DBL	public	fastq,run.zq,sra	gs,ncbi,s3	gs.US,ncbi.public,s3.us-east-1	SRX1055312	Illumina MiSeq	PAIRED	RANDOM	GENOMIC	Brucella suis bv. 1	ILLUMINA	2015-08-19T00:00:00Z	B13-0216_TX_Dog	SRP043067	2015-06-10T23:22:00Z	1	PRJNA251693	250: B13-0216_TX_Dog	B13-0216	2013	USA	North America	Diagnostic_Submission	Pathogen.cl	USA:TX	Dog	1	not collected	Brucellosis	not collected	NVSL_Accession_13-034446
SRR2058971	WGS	438	713204501	SAMN03768288	409867710	USDA-NVSL-DBL	public	fastq,run.zq,sra	gs,ncbi,s3	gs.US,ncbi.public,s3.us-east-1	SRX1055313	Illumina MiSeq	PAIRED	RANDOM	GENOMIC	Brucella suis bv. 1	ILLUMINA	2015-08-19T00:00:00Z	B13-0219_OR_Human	SRP043067	2015-06-10T23:20:00Z	1	PRJNA251693	250: B13-0219_OR_Human	B13-0219	2013	USA	North America	Diagnostic_Submission	Pathogen.cl	USA:OR	Homo sapiens	1	not collected	Brucellosis	not collected	NVSL_Accession_13-034697
SRR2058972	WGS	429	624086083	SAMN03768289	408241585	USDA-NVSL-DBL	public	fastq,run.zq,sra	gs,ncbi,s3	gs.US,ncbi.public,s3.us-east-1	SRX1055314	Illumina MiSeq	PAIRED	RANDOM	GENOMIC	Brucella suis bv. 1	ILLUMINA	2015-08-19T00:00:00Z	B93-0078_FL_Cow	SRP043067	2015-06-10T23:21:00Z	1	PRJNA251693	250: B93-0078_FL_Cow	B93-0078	1993	USA	North America	Diagnostic_Submission	Pathogen.cl	USA:FL	Cattle	1	not collected	Brucellosis	not collected	NVSL_Accession_93-4414
SRR2058973	WGS	442	398952297	SAMN03768290	283667195	USDA-NVSL-DBL	public	fastq,run.zq,sra	gs,ncbi,s3	gs.US,ncbi.public,s3.us-east-1	SRX1055315	Illumina MiSeq	PAIRED	RANDOM	GENOMIC	Brucella suis bv. 1	ILLUMINA	2015-08-19T00:00:00Z	B93-0364_GA_Dog	SRP043067	2015-06-10T23:22:00Z	1	PRJNA251693	250: B93-0364_GA_Dog	B93-0364	1993	USA	North America	Diagnostic_Submission	Pathogen.cl	USA:GA	Dog	1	not collected	Brucellosis	not collected	NVSL_Accession_93-16175
SRR2058974	WGS	459	460529817	SAMN03768291	300424423	USDA-NVSL-DBL	public	fastq,run.zq,sra	gs,ncbi,s3	gs.US,ncbi.public,s3.us-east-1	SRX1055316	Illumina MiSeq	PAIRED	RANDOM	GENOMIC	Brucella suis bv. 1	ILLUMINA	2015-08-19T00:00:00Z	B93-0748_HI_Cow	SRP043067	2015-06-10T23:22:00Z	1	PRJNA251693	250: B93-0748_HI_Cow	B93-0748	1993	USA	North America	Diagnostic_Submission	Pathogen.cl	USA:HI	Cattle	1	not collected	Brucellosis	not collected	NVSL_Accession_93-29382
SRR2058975	WGS	437	509574595	SAMN03768292	324101258	USDA-NVSL-DBL	public	fastq,run.zq,sra	gs,ncbi,s3	gs.US,ncbi.public,s3.us-east-1	SRX1055317	Illumina MiSeq	PAIRED	RANDOM	GENOMIC	Brucella suis bv. 1	ILLUMINA	2015-08-19T00:00:00Z	B93-0820_SC_Swine	SRP043067	2015-06-10T23:23:00Z	1	PRJNA251693	250: B93-0820_SC_Swine	B93-0820	1993	USA	North America	Diagnostic_Submission	Pathogen.cl	USA:SC	Pig	1	not collected	Brucellosis	not collected	NVSL_Accession_93-30979
SRR2058976	WGS	443	547052273	SAMN03768293	346170424	USDA-NVSL-DBL	public	fastq,run.zq,sra	gs,ncbi,s3	gs.US,ncbi.public,s3.us-east-1	SRX1055318	Illumina MiSeq	PAIRED	RANDOM	GENOMIC	Brucella suis bv. 1	ILLUMINA	2015-08-19T00:00:00Z	B94-0322_LA_Swine	SRP043067	2015-06-10T23:23:00Z	1	PRJNA251693	250: B94-0322_LA_Swine	B94-0322	1994	USA	North America	Diagnostic_Submission	Pathogen.cl	USA:LA	Pig	1	not collected	Brucellosis	not collected	NVSL_Accession_94-7290
SRR2058977	WGS	443	579620979	SAMN03768294	369140341	USDA-NVSL-DBL	public	fastq,run.zq,sra	gs,ncbi,s3	gs.US,ncbi.public,s3.us-east-1	SRX1055319	Illumina MiSeq	PAIRED	RANDOM	GENOMIC	Brucella suis bv. 1	ILLUMINA	2015-08-19T00:00:00Z	B94-0444_TX_Swine	SRP043067	2015-06-10T23:23:00Z	1	PRJNA251693	250: B94-0444_TX_Swine	B94-0444	1994	USA	North America	Diagnostic_Submission	Pathogen.cl	USA:TX	Pig	1	not collected	Brucellosis	not collected	NVSL_Accession_94-10334
SRR2058978	WGS	459	146177312	SAMN03768295	107266064	USDA-NVSL-DBL	public	fastq,run.zq,sra	gs,ncbi,s3	gs.US,ncbi.public,s3.us-east-1	SRX1055320	Illumina MiSeq	PAIRED	RANDOM	GENOMIC	Brucella suis bv. 1	ILLUMINA	2015-08-19T00:00:00Z	B94-0564_OK_Horse	SRP043067	2015-06-10T23:23:00Z	1	PRJNA251693	250: B94-0564_OK_Horse	B94-0564	1994	USA	North America	Diagnostic_Submission	Pathogen.cl	USA:OK	Horse	1	not collected	Brucellosis	not collected	NVSL_Accession_94-14773
SRR2058979	WGS	454	566238460	SAMN03768296	358575054	USDA-NVSL-DBL	public	fastq,run.zq,sra	gs,ncbi,s3	gs.US,ncbi.public,s3.us-east-1	SRX1055321	Illumina MiSeq	PAIRED	RANDOM	GENOMIC	Brucella suis bv. 1	ILLUMINA	2015-08-19T00:00:00Z	B95-0322_AR_Swine	SRP043067	2015-06-11T00:20:00Z	1	PRJNA251693	250: B95-0322_AR_Swine	B95-0322	1995	USA	North America	Diagnostic_Submission	Pathogen.cl	USA:AR	Pig	1	not collected	Brucellosis	not collected	NVSL_Accession_95-11399
SRR2058980	WGS	446	551970827	SAMN03768297	355317972	USDA-NVSL-DBL	public	fastq,run.zq,sra	gs,ncbi,s3	gs.US,ncbi.public,s3.us-east-1	SRX1055322	Illumina MiSeq	PAIRED	RANDOM	GENOMIC	Brucella suis bv. 1	ILLUMINA	2015-08-19T00:00:00Z	B95-0512_OH_Dog	SRP043067	2015-06-11T00:20:00Z	1	PRJNA251693	250: B95-0512_OH_Dog	B95-0512	1995	USA	North America	Diagnostic_Submission	Pathogen.cl	USA:OH	Dog	1	not collected	Brucellosis	not collected	NVSL_Accession_95-15691
SRR2058981	WGS	106	406920538	SAMN03768298	278409217	USDA-NVSL-DBL	public	fastq,run.zq,sra	gs,ncbi,s3	gs.US,ncbi.public,s3.us-east-1	SRX1055323	Illumina MiSeq	PAIRED	RANDOM	GENOMIC	Brucella suis bv. 1	ILLUMINA	2015-08-19T00:00:00Z	B99-1007_TX_Cow	SRP043067	2015-06-11T00:20:00Z	1	PRJNA251693	250: B99-1007_TX_Cow	B99-1007	1999	USA	North America	Diagnostic_Submission	Pathogen.cl	USA:TX	Cattle	1	not collected	Brucellosis	not collected	NVSL_Accession_30980
SRR2058982	WGS	424	508666884	SAMN03768299	327096809	USDA-NVSL-DBL	public	fastq,run.zq,sra	gs,ncbi,s3	gs.US,ncbi.public,s3.us-east-1	SRX1055324	Illumina MiSeq	PAIRED	RANDOM	GENOMIC	Brucella suis bv. 1	ILLUMINA	2015-08-19T00:00:00Z	B13-0257_TX_Swine	SRP043067	2015-06-10T23:22:00Z	1	PRJNA251693	250: B13-0257_TX_Swine	B13-0257	2013	USA	North America	Diagnostic_Submission	Pathogen.cl	USA:TX	Pig	1	not collected	Brucellosis	not collected	NVSL_Accession_13-043513
SRR2058983	WGS	429	575666657	SAMN03768300	340829947	USDA-NVSL-DBL	public	fastq,run.zq,sra	gs,ncbi,s3	gs.US,ncbi.public,s3.us-east-1	SRX1055325	Illumina MiSeq	PAIRED	RANDOM	GENOMIC	Brucella suis bv. 1	ILLUMINA	2015-08-19T00:00:00Z	B13-0260_OK_Dog	SRP043067	2015-06-10T23:25:00Z	1	PRJNA251693	250: B13-0260_OK_Dog	B13-0260	2013	USA	North America	Diagnostic_Submission	Pathogen.cl	USA:OK	Dog	1	not collected	Brucellosis	not collected	NVSL_Accession_13-045200
SRR2058984	WGS	432	661985309	SAMN03768301	393464168	USDA-NVSL-DBL	public	fastq,run.zq,sra	gs,ncbi,s3	gs.US,ncbi.public,s3.us-east-1	SRX1055326	Illumina MiSeq	PAIRED	RANDOM	GENOMIC	Brucella suis bv. 1	ILLUMINA	2015-08-19T00:00:00Z	79-0349NZ_Tonga_Human	SRP043067	2015-06-10T18:27:00Z	1	PRJNA251693	250: 79-0349NZ_Tonga_Human	B13-0234	1979	Tonga	Oceania	Diagnostic_Submission	Pathogen.cl	Tonga: New_Zealand	Homo sapiens	1	not collected	Brucellosis	not collected	NVSL_Accession_13-037628a
SRR2058985	WGS	445	578578439	SAMN03768302	353795423	USDA-NVSL-DBL	public	fastq,run.zq,sra	gs,ncbi,s3	gs.US,ncbi.public,s3.us-east-1	SRX1055327	Illumina MiSeq	PAIRED	RANDOM	GENOMIC	Brucella suis bv. 1	ILLUMINA	2015-08-19T00:00:00Z	78-1616NZ_Tonga_Human	SRP043067	2015-06-10T18:27:00Z	1	PRJNA251693	250: 78-1616NZ_Tonga_Human	B13-0235	1978	Tonga	Oceania	Diagnostic_Submission	Pathogen.cl	Tonga: New_Zealand	Homo sapiens	1	not collected	Brucellosis	not collected	NVSL_Accession_13-037628b
SRR2058986	WGS	440	608786317	SAMN03768303	364826867	USDA-NVSL-DBL	public	fastq,run.zq,sra	gs,ncbi,s3	gs.US,ncbi.public,s3.us-east-1	SRX1055328	Illumina MiSeq	PAIRED	RANDOM	GENOMIC	Brucella suis bv. 1	ILLUMINA	2015-08-19T00:00:00Z	07-1318NZ_Tonga_Human	SRP043067	2015-06-10T17:14:00Z	1	PRJNA251693	250: 07-1318NZ_Tonga_Human	B13-0236	2007	Tonga	Oceania	Diagnostic_Submission	Pathogen.cl	Tonga: New_Zealand	Homo sapiens	1	not collected	Brucellosis	not collected	NVSL_Accession_13-037628c
SRR2058987	WGS	449	592605973	SAMN03768304	354416650	USDA-NVSL-DBL	public	fastq,run.zq,sra	gs,ncbi,s3	gs.US,ncbi.public,s3.us-east-1	SRX1055329	Illumina MiSeq	PAIRED	RANDOM	GENOMIC	Brucella suis bv. 1	ILLUMINA	2015-08-19T00:00:00Z	07-1559NZ_Tonga_Human	SRP043067	2015-06-10T17:14:00Z	1	PRJNA251693	250: 07-1559NZ_Tonga_Human	B13-0237	2007	Tonga	Oceania	Diagnostic_Submission	Pathogen.cl	Tonga: New_Zealand	Homo sapiens	1	not collected	Brucellosis	not collected	NVSL_Accession_13-037628d
SRR2058988	WGS	448	617979619	SAMN03768305	388822025	USDA-NVSL-DBL	public	fastq,run.zq,sra	gs,ncbi,s3	gs.US,ncbi.public,s3.us-east-1	SRX1055330	Illumina MiSeq	PAIRED	RANDOM	GENOMIC	Brucella suis bv. 1	ILLUMINA	2015-08-19T00:00:00Z	08-583NZ_Tonga_Human	SRP043067	2015-06-10T18:19:00Z	1	PRJNA251693	250: 08-583NZ_Tonga_Human	B13-0238	2008	Tonga	Oceania	Diagnostic_Submission	Pathogen.cl	Tonga: New_Zealand	Homo sapiens	1	not collected	Brucellosis	not collected	NVSL_Accession_13-037628e
SRR2058989	WGS	421	518084084	SAMN03768306	323306167	USDA-NVSL-DBL	public	fastq,run.zq,sra	gs,ncbi,s3	gs.US,ncbi.public,s3.us-east-1	SRX1055331	Illumina MiSeq	PAIRED	RANDOM	GENOMIC	Brucella suis bv. 1	ILLUMINA	2015-08-19T00:00:00Z	08-924NZ_Tonga_Human	SRP043067	2015-06-10T18:18:00Z	1	PRJNA251693	250: 08-924NZ_Tonga_Human	B13-0239	2008	Tonga	Oceania	Diagnostic_Submission	Pathogen.cl	Tonga: New_Zealand	Homo sapiens	1	not collected	Brucellosis	not collected	NVSL_Accession_13-037628f
SRR2058990	WGS	423	721782058	SAMN03768307	435250305	USDA-NVSL-DBL	public	fastq,run.zq,sra	gs,ncbi,s3	gs.US,ncbi.public,s3.us-east-1	SRX1055332	Illumina MiSeq	PAIRED	RANDOM	GENOMIC	Brucella suis bv. 1	ILLUMINA	2015-08-19T00:00:00Z	13-908NZ_Tonga_Human	SRP043067	2015-06-10T18:26:00Z	1	PRJNA251693	250: 13-908NZ_Tonga_Human	B13-0240	2013	Tonga	Oceania	Diagnostic_Submission	Pathogen.cl	Tonga: New_Zealand	Homo sapiens	1	not collected	Brucellosis	not collected	NVSL_Accession_13-037628g
SRR314681	WGS	51	347969838	SAMN00103088	929093112	BI	public	sra,srf	gs,ncbi,s3	gs.US,ncbi.public,s3.us-east-1	SRX084293	Illumina Genome Analyzer II	SINGLE	RANDOM	GENOMIC	Brucella suis bv. 1 str. 63/166	ILLUMINA	2011-07-19T00:00:00Z	BROAD:SEQUENCING_SAMPLE:24649.0	SRP020265	2015-05-29T19:59:00Z	3	PRJNA47743	Solexa-6926	str. 63/166								1					24649.1	24649.1	SL-XAK	BROAD:SEQUENCING_SAMPLE:24649.1	BROAD:SEQUENCING_SAMPLE:24649.1	Genomic DNA	G1650	G1650	30AFKAAXX080819	080819_SL-XAK_0001_FC30AFKAAXX	17230	17230
SRR314683	WGS	51	333434940	SAMN00103089	900612633	BI	public	sra,srf	gs,ncbi,s3	gs.US,ncbi.public,s3.us-east-1	SRX084295	Illumina Genome Analyzer II	SINGLE	RANDOM	GENOMIC	Brucella suis bv. 1 str. 63/169	ILLUMINA	2011-07-19T00:00:00Z	BROAD:SEQUENCING_SAMPLE:24650.0	SRP020305	2015-05-29T19:59:00Z	3	PRJNA47741	Solexa-6927	str. 63/169								1					24650.1	24650.1	SL-XAK	BROAD:SEQUENCING_SAMPLE:24650.1	BROAD:SEQUENCING_SAMPLE:24650.1	Genomic DNA	G1650	G1650	30AFKAAXX080819	080819_SL-XAK_0001_FC30AFKAAXX	17230	17230
SRR314686	WGS	51	592267437	SAMN00103089	1133953847	BI	public	sra,srf	gs,ncbi,s3	gs.US,ncbi.public,s3.us-east-1	SRX084297	Illumina Genome Analyzer II	SINGLE	RANDOM	GENOMIC	Brucella suis bv. 1 str. 63/169	ILLUMINA	2011-07-19T00:00:00Z	BROAD:SEQUENCING_SAMPLE:24650.0	SRP020305	2015-05-29T19:33:00Z	3	PRJNA47741	Solexa-6927	str. 63/169								1					24650.1	24650.1	SL-XAR	BROAD:SEQUENCING_SAMPLE:24650.1	BROAD:SEQUENCING_SAMPLE:24650.1	Genomic DNA	G1650	G1650	30BW7AAXX080915	080915_SL-XAR_0001_FC30BW7AAXX	17423	17423
SRR314701	WGS	51	617704707	SAMN00103088	1152802564	BI	public	sra,srf	gs,ncbi,s3	gs.US,ncbi.public,s3.us-east-1	SRX084313	Illumina Genome Analyzer II	SINGLE	RANDOM	GENOMIC	Brucella suis bv. 1 str. 63/166	ILLUMINA	2011-07-19T00:00:00Z	BROAD:SEQUENCING_SAMPLE:24649.0	SRP020265	2015-05-29T19:07:00Z	3	PRJNA47743	Solexa-6926	str. 63/166								1					24649.1	24649.1	SL-XAR	BROAD:SEQUENCING_SAMPLE:24649.1	BROAD:SEQUENCING_SAMPLE:24649.1	Genomic DNA	G1650	G1650	30BW7AAXX080915	080915_SL-XAR_0001_FC30BW7AAXX	17423	17423
SRR2149025	OTHER	129	259	SAMN03955832	30590	MIT LINCOLN LABORATORY	public	run.zq,fastq,sra	ncbi,s3,gs	s3.us-east-1,gs.US,ncbi.public	SRX1134018	Illumina HiSeq 2000	SINGLE	unspecified	SYNTHETIC	Brucella suis 1330	ILLUMINA	2015-08-24T00:00:00Z	Brucella suis 1330	SRP062063	2015-08-07T11:59:00Z	1	PRJNA291739	Brucella suis 1330		not applicable	uncalculated	uncalculated	not applicable	Metagenome or environmental	not applicable	not applicable		not applicable
SRR2149026	OTHER	127	255	SAMN03955833	30590	MIT LINCOLN LABORATORY	public	run.zq,sra,fastq	gs,ncbi,s3	ncbi.public,gs.US,s3.us-east-1	SRX1134019	Illumina HiSeq 2000	SINGLE	unspecified	SYNTHETIC	Brucella suis ATCC 23445	ILLUMINA	2015-08-24T00:00:00Z	Brucella suis ATCC 23445	SRP062063	2015-08-07T11:58:00Z	1	PRJNA291739	Brucella suis ATCC 23445		not applicable	uncalculated	uncalculated	not applicable	Metagenome or environmental	not applicable	not applicable		not applicable
SRR2149027	OTHER	131	263	SAMN03955834	30584	MIT LINCOLN LABORATORY	public	run.zq,sra,fastq	s3,gs,ncbi	gs.US,s3.us-east-1,ncbi.public	SRX1134020	Illumina HiSeq 2000	SINGLE	unspecified	SYNTHETIC	Brucella suis bv. 1 str. S2	ILLUMINA	2015-08-24T00:00:00Z	Brucella suis bv. 1 str. S2	SRP062063	2015-08-07T11:58:00Z	1	PRJNA291739	Brucella suis bv. 1 str. S2	S2	not applicable	uncalculated	uncalculated	not applicable	Metagenome or environmental	not applicable	not applicable	1	not applicable
SRR538741	WGS	202	1050669266	SAMN00839715	658646955	BI	public	sra,bam,run.zq	gs,ncbi,s3	s3.us-east-1,gs.US,ncbi.public	SRX176470	Illumina HiSeq 2000	PAIRED	RANDOM	GENOMIC	Brucella suis F7/06-2	ILLUMINA	2012-08-13T00:00:00Z	Brucella suis F7/06-2	SRP019314	2012-08-13T20:06:00Z	1	PRJNA173518	Solexa-97942	F7/06-2													187505	187505	SL-HAQ	broadinstitute.org:bsp.prod.sample:2TNZP	broadinstitute.org:bsp.prod.sample:2TNZP	DNA:DNA Somatic	G18351	G18351	D0YUUACXX120713	120713_SL-HAQ_0200_AFCD0YUUACXX	30016	30016
SRR538744	WGS	202	1050792890	SAMN00839727	633037258	BI	public	bam,sra,run.zq	s3,ncbi,gs	ncbi.public,s3.us-east-1,gs.US	SRX176469	Illumina HiSeq 2000	PAIRED	RANDOM	GENOMIC	Brucella suis F7/06-1	ILLUMINA	2012-08-13T00:00:00Z	Brucella suis F7/06-1	SRP019343	2012-08-13T20:10:00Z	2	PRJNA173530	Solexa-97931	F7/06-1	2006												187504	187504	SL-HAQ	broadinstitute.org:bsp.prod.sample:2TNZM	broadinstitute.org:bsp.prod.sample:2TNZM	DNA:DNA Somatic	G18346	G18346	D0YUUACXX120713	120713_SL-HAQ_0200_AFCD0YUUACXX	30016	30016
SRR538751	WGS	202	1514522876	SAMN00839713	929693388	BI	public	sra,run.zq	gs,s3,ncbi	gs.US,s3.us-east-1,ncbi.public	SRX176453	Illumina HiSeq 2000	PAIRED	RANDOM	GENOMIC	Brucella suis F5/05-10	ILLUMINA	2012-08-13T00:00:00Z	Brucella suis F5/05-10	SRP019317	2012-08-13T20:13:00Z	2	PRJNA173516	Solexa-97993	F5/5/2010													187507	187507	SL-HAQ	broadinstitute.org:bsp.prod.sample:2TO12	broadinstitute.org:bsp.prod.sample:2TO12	DNA:DNA Somatic	G18345	G18345	D0YUUACXX120713	120713_SL-HAQ_0200_AFCD0YUUACXX	30016	30016
SRR538755	WGS	202	1040759752	SAMN00839695	627791398	BI	public	sra,run.zq	s3,ncbi,gs	s3.us-east-1,ncbi.public,gs.US	SRX176447	Illumina HiSeq 2000	PAIRED	RANDOM	GENOMIC	Brucella suis F5/05-10	ILLUMINA	2012-08-13T00:00:00Z	Brucella suis F8/06-3	SRP019316	2012-08-13T20:07:00Z	1	PRJNA173498	Solexa-97964	F8/06-3													187503	187503	SL-HAQ	broadinstitute.org:bsp.prod.sample:2TNZI	broadinstitute.org:bsp.prod.sample:2TNZI	DNA:DNA Somatic	G18343	G18343	D0YUUACXX120713	120713_SL-HAQ_0200_AFCD0YUUACXX	30016	30016
SRR538765	WGS	202	1661402530	SAMN00839714	1002546931	BI	public	run.zq,sra,bam	gs,s3,ncbi	ncbi.public,gs.US,s3.us-east-1	SRX176475	Illumina HiSeq 2000	PAIRED	RANDOM	GENOMIC	Brucella suis F7/06-5	ILLUMINA	2012-08-13T00:00:00Z	Brucella suis F7/06-5	SRP019291	2012-08-13T20:09:00Z	1	PRJNA173517	Solexa-97953	F7/06-5													187506	187506	SL-HAQ	broadinstitute.org:bsp.prod.sample:2TNZR	broadinstitute.org:bsp.prod.sample:2TNZR	DNA:DNA Somatic	G18348	G18348	D0YUUACXX120713	120713_SL-HAQ_0200_AFCD0YUUACXX	30016	30016
SRR6204818	RNA-Seq	300	5276244600	SAMN07823356	2254202275	GEO	public	sra,fastq,run.zq	s3,ncbi,gs	s3.us-east-1,ncbi.public,gs.US	SRX3314165	HiSeq X Ten	PAIRED	cDNA	TRANSCRIPTOMIC	Mus musculus	ILLUMINA	2018-05-31T00:00:00Z	GSM2828675	SRP121014	2017-10-23T17:50:00Z	1	PRJNA415479
SRR6204819	RNA-Seq	300	9469593300	SAMN07823444	4102163527	GEO	public	run.zq,sra,fastq	ncbi,gs,s3	ncbi.public,s3.us-east-1,gs.US	SRX3314166	HiSeq X Ten	PAIRED	cDNA	TRANSCRIPTOMIC	Mus musculus	ILLUMINA	2018-05-31T00:00:00Z	GSM2828676	SRP121014	2017-10-23T18:02:00Z	1	PRJNA415479
SRR6204820	RNA-Seq	300	25952580600	SAMN07823443	11202218017	GEO	public	run.zq,sra,fastq	ncbi,gs,s3	gs.US,s3.us-east-1,ncbi.public	SRX3314167	HiSeq X Ten	PAIRED	cDNA	TRANSCRIPTOMIC	Mus musculus	ILLUMINA	2018-05-31T00:00:00Z	GSM2828677	SRP121014	2017-10-23T18:36:00Z	1	PRJNA415479
SRR6204821	RNA-Seq	300	5166581100	SAMN07823442	2244499908	GEO	public	sra,run.zq,fastq	gs,s3,ncbi	gs.US,ncbi.public,s3.us-east-1	SRX3314168	HiSeq X Ten	PAIRED	cDNA	TRANSCRIPTOMIC	Mus musculus	ILLUMINA	2018-05-31T00:00:00Z	GSM2828678	SRP121014	2017-10-23T17:53:00Z	1	PRJNA415479
SRR6204822	RNA-Seq	300	11190525300	SAMN07823441	4840986027	GEO	public	fastq,sra,run.zq	s3,gs,ncbi	ncbi.public,gs.US,s3.us-east-1	SRX3314169	HiSeq X Ten	PAIRED	cDNA	TRANSCRIPTOMIC	Mus musculus	ILLUMINA	2018-05-31T00:00:00Z	GSM2828679	SRP121014	2017-10-23T18:02:00Z	1	PRJNA415479
SRR6204823	RNA-Seq	300	8026418700	SAMN07823440	3505090204	GEO	public	sra,run.zq,fastq	gs,s3,ncbi	s3.us-east-1,ncbi.public,gs.US	SRX3314170	HiSeq X Ten	PAIRED	cDNA	TRANSCRIPTOMIC	Mus musculus	ILLUMINA	2018-05-31T00:00:00Z	GSM2828680	SRP121014	2017-10-23T17:56:00Z	1	PRJNA415479
SRR136559	WGS	286	555297	SAMN00102857	1275222	BI	public	run.zq,sff,sra	gs,ncbi,s3	gs.US,ncbi.public,s3.us-east-1	SRX003063	454 GS FLX	SINGLE	RANDOM	GENOMIC	Brucella suis bv. 3 str. 686	LS454	2011-03-23T00:00:00Z	BROAD:SEQUENCING_SAMPLE:24624.0	SRP000850	2014-05-30T09:12:00Z	3	PRJNA31209	454-1395	str. 686				missing				3					24624.1	24624.1	pop	BROAD:SEQUENCING_SAMPLE:24624.1	BROAD:SEQUENCING_SAMPLE:24624.1	Genomic DNA	G1596	G1596	645389080822	EnteroBBColi645389	17121	17121
SRR136561	WGS	291	398470	SAMN00102857	919883	BI	public	run.zq,sff,sra	gs,ncbi,s3	gs.US,ncbi.public,s3.us-east-1	SRX003063	454 GS FLX	SINGLE	RANDOM	GENOMIC	Brucella suis bv. 3 str. 686	LS454	2011-03-23T00:00:00Z	BROAD:SEQUENCING_SAMPLE:24624.0	SRP000850	2014-05-30T09:12:00Z	3	PRJNA31209	454-1395	str. 686				missing				3					24624.1	24624.1	pop	BROAD:SEQUENCING_SAMPLE:24624.1	BROAD:SEQUENCING_SAMPLE:24624.1	Genomic DNA	G1596	G1596	645389080822	EnteroBBColi645389	17121	17121
SRR032868	WGS	282	26003575	SAMN00102857	54301839	BI	public	run.zq,sff,sra	gs,ncbi,s3	gs.US,ncbi.public,s3.us-east-1	SRX015426	454 GS FLX	SINGLE	RANDOM	GENOMIC	Brucella suis bv. 3 str. 686	LS454	2010-01-08T00:00:00Z	BROAD:SEQUENCING_SAMPLE:24624.0	SRP019284	2012-01-19T16:32:00Z	3	PRJNA33035	454-1395	str. 686				missing				3					24624.1	24624.1	pop	BROAD:SEQUENCING_SAMPLE:24624.1	BROAD:SEQUENCING_SAMPLE:24624.1	Genomic DNA	G1596	G1596	645389080822	EnteroBBColi645389	17121	17121
SRR032869	WGS	284	26036321	SAMN00102857	55385997	BI	public	run.zq,sff,sra	gs,ncbi,s3	gs.US,ncbi.public,s3.us-east-1	SRX015427	454 GS FLX	SINGLE	RANDOM	GENOMIC	Brucella suis bv. 3 str. 686	LS454	2010-01-08T00:00:00Z	BROAD:SEQUENCING_SAMPLE:24624.0	SRP019284	2012-01-19T16:32:00Z	3	PRJNA33035	454-1395	str. 686				missing				3					24624.1	24624.1	pop	BROAD:SEQUENCING_SAMPLE:24624.1	BROAD:SEQUENCING_SAMPLE:24624.1	Genomic DNA	G1596	G1596	645389080822	EnteroBBColi645389	17121	17121
SRR017415	WGS	51	527905947	SAMN00103071	458734381	BI	public	run.zq,sra,srf	gs,ncbi,s3	gs.US,ncbi.public,s3.us-east-1	SRX005458	Illumina Genome Analyzer II	SINGLE	RANDOM	GENOMIC	Brucella suis bv. 1 str. 63/238	ILLUMINA	2009-06-19T00:00:00Z	BROAD:SEQUENCING_SAMPLE:24654.0	SRP020317	2014-05-26T06:17:00Z	3	PRJNA47747	Solexa-6931	str. 63/238								1					24654.1	24654.1	SL-XAK	BROAD:SEQUENCING_SAMPLE:24654.1	BROAD:SEQUENCING_SAMPLE:24654.1	Genomic DNA	G1650	G1650	30AFKAAXX080819	080819_SL-XAK_0001_FC30AFKAAXX	17230	17230
SRR017416	WGS	51	579936861	SAMN00103072	511749116	BI	public	run.zq,sra,srf	gs,ncbi,s3	gs.US,ncbi.public,s3.us-east-1	SRX005459	Illumina Genome Analyzer II	SINGLE	RANDOM	GENOMIC	Brucella suis bv. 1 str. 63/178	ILLUMINA	2009-06-19T00:00:00Z	BROAD:SEQUENCING_SAMPLE:24653.0	SRP020333	2014-05-26T06:17:00Z	3	PRJNA47735	Solexa-6930	str. 63/178								1					24653.1	24653.1	SL-XAK	BROAD:SEQUENCING_SAMPLE:24653.1	BROAD:SEQUENCING_SAMPLE:24653.1	Genomic DNA	G1650	G1650	30AFKAAXX080819	080819_SL-XAK_0001_FC30AFKAAXX	17230	17230
SRR017417	WGS	51	569493387	SAMN00103073	503063270	BI	public	run.zq,sra,srf	gs,ncbi,s3	gs.US,ncbi.public,s3.us-east-1	SRX005460	Illumina Genome Analyzer II	SINGLE	RANDOM	GENOMIC	Brucella suis bv. 1 str. 63/177	ILLUMINA	2009-06-19T00:00:00Z	BROAD:SEQUENCING_SAMPLE:24652.0	SRP020338	2014-05-26T06:17:00Z	3	PRJNA47731	Solexa-6929	str. 63/177								1					24652.1	24652.1	SL-XAK	BROAD:SEQUENCING_SAMPLE:24652.1	BROAD:SEQUENCING_SAMPLE:24652.1	Genomic DNA	G1650	G1650	30AFKAAXX080819	080819_SL-XAK_0001_FC30AFKAAXX	17230	17230
SRR017418	WGS	51	580170747	SAMN00103074	508526688	BI	public	run.zq,sra,srf	gs,ncbi,s3	gs.US,ncbi.public,s3.us-east-1	SRX005461	Illumina Genome Analyzer II	SINGLE	RANDOM	GENOMIC	Brucella suis bv. 1 str. 63/171	ILLUMINA	2009-06-19T00:00:00Z	BROAD:SEQUENCING_SAMPLE:24651.0	SRP020322	2014-05-26T06:17:00Z	3	PRJNA47745	Solexa-6928	str. 63/171								1					24651.1	24651.1	SL-XAK	BROAD:SEQUENCING_SAMPLE:24651.1	BROAD:SEQUENCING_SAMPLE:24651.1	Genomic DNA	G1650	G1650	30AFKAAXX080819	080819_SL-XAK_0001_FC30AFKAAXX	17230	17230
SRR017419	WGS	51	555321813	SAMN00103075	488212948	BI	public	run.zq,sra,srf	gs,ncbi,s3	gs.US,ncbi.public,s3.us-east-1	SRX005462	Illumina Genome Analyzer II	SINGLE	RANDOM	GENOMIC	Brucella suis bv. 1 str. 63/142	ILLUMINA	2009-06-19T00:00:00Z	BROAD:SEQUENCING_SAMPLE:24648.0	SRP020329	2014-05-26T06:18:00Z	3	PRJNA47733	Solexa-6925	str. 63/142								1					24648.1	24648.1	SL-XAK	BROAD:SEQUENCING_SAMPLE:24648.1	BROAD:SEQUENCING_SAMPLE:24648.1	Genomic DNA	G1650	G1650	30AFKAAXX080819	080819_SL-XAK_0001_FC30AFKAAXX	17230	17230
SRR017420	WGS	51	491987157	SAMN00103076	372596219	BI	public	run.zq,sra,srf	gs,ncbi,s3	gs.US,ncbi.public,s3.us-east-1	SRX005463	Illumina Genome Analyzer II	SINGLE	RANDOM	GENOMIC	Brucella suis bv. 1 str. 80/146	ILLUMINA	2009-06-19T00:00:00Z	BROAD:SEQUENCING_SAMPLE:24661.0	SRP020330	2014-05-26T06:18:00Z	3	PRJNA47757	Solexa-6938	str. 80/146								1					24661.1	24661.1	SL-XBG	BROAD:SEQUENCING_SAMPLE:24661.1	BROAD:SEQUENCING_SAMPLE:24661.1	Genomic DNA	G1650	G1650	30AWJAAXX080822	080822_SL-XBG_0004_FC30AWJAAXX	17230	17230
SRR017421	WGS	51	487150725	SAMN00103077	354493272	BI	public	run.zq,sra,srf	gs,ncbi,s3	gs.US,ncbi.public,s3.us-east-1	SRX005464	Illumina Genome Analyzer II	SINGLE	RANDOM	GENOMIC	Brucella suis bv. 1 str. 79/224	ILLUMINA	2009-06-19T00:00:00Z	BROAD:SEQUENCING_SAMPLE:24660.0	SRP020339	2014-05-26T06:18:00Z	3	PRJNA47755	Solexa-6937	str. 79/224								1					24660.1	24660.1	SL-XBG	BROAD:SEQUENCING_SAMPLE:24660.1	BROAD:SEQUENCING_SAMPLE:24660.1	Genomic DNA	G1650	G1650	30AWJAAXX080822	080822_SL-XBG_0004_FC30AWJAAXX	17230	17230
SRR017422	WGS	51	500288886	SAMN00103078	379446162	BI	public	run.zq,sra,srf	gs,ncbi,s3	gs.US,ncbi.public,s3.us-east-1	SRX005465	Illumina Genome Analyzer II	SINGLE	RANDOM	GENOMIC	Brucella suis bv. 1 str. 76/4	ILLUMINA	2009-06-19T00:00:00Z	BROAD:SEQUENCING_SAMPLE:24659.0	SRP020318	2014-05-26T06:18:00Z	3	PRJNA47753	Solexa-6936	str. 76/4								1					24659.1	24659.1	SL-XBG	BROAD:SEQUENCING_SAMPLE:24659.1	BROAD:SEQUENCING_SAMPLE:24659.1	Genomic DNA	G1650	G1650	30AWJAAXX080822	080822_SL-XBG_0004_FC30AWJAAXX	17230	17230
SRR017423	WGS	51	496478421	SAMN00103079	395802584	BI	public	run.zq,sra,srf	gs,ncbi,s3	gs.US,ncbi.public,s3.us-east-1	SRX005466	Illumina Genome Analyzer II	SINGLE	RANDOM	GENOMIC	Brucella suis bv. 1 str. 74/10	ILLUMINA	2009-06-19T00:00:00Z	BROAD:SEQUENCING_SAMPLE:24658.0	SRP020310	2014-05-26T06:18:00Z	3	PRJNA47751	Solexa-6935	str. 74/10								1					24658.1	24658.1	SL-XBG	BROAD:SEQUENCING_SAMPLE:24658.1	BROAD:SEQUENCING_SAMPLE:24658.1	Genomic DNA	G1650	G1650	30AWJAAXX080822	080822_SL-XBG_0004_FC30AWJAAXX	17230	17230
SRR017424	WGS	51	512559486	SAMN00103080	404994311	BI	public	run.zq,sra,srf	gs,ncbi,s3	gs.US,ncbi.public,s3.us-east-1	SRX005467	Illumina Genome Analyzer II	SINGLE	RANDOM	GENOMIC	Brucella suis bv. 1 str. 64/24	ILLUMINA	2009-06-19T00:00:00Z	BROAD:SEQUENCING_SAMPLE:24657.0	SRP020269	2014-05-26T06:18:00Z	3	PRJNA47749	Solexa-6934	str. 64/24								1					24657.1	24657.1	SL-XBG	BROAD:SEQUENCING_SAMPLE:24657.1	BROAD:SEQUENCING_SAMPLE:24657.1	Genomic DNA	G1650	G1650	30AWJAAXX080822	080822_SL-XBG_0004_FC30AWJAAXX	17230	17230
SRR017425	WGS	51	481206165	SAMN00103081	361034997	BI	public	run.zq,sra,srf	gs,ncbi,s3	gs.US,ncbi.public,s3.us-east-1	SRX005468	Illumina Genome Analyzer II	SINGLE	RANDOM	GENOMIC	Brucella suis bv. 1 str. 63/32	ILLUMINA	2009-06-19T00:00:00Z	BROAD:SEQUENCING_SAMPLE:24656.0	SRP020284	2014-05-26T06:18:00Z	3	PRJNA47737	Solexa-6933	str. 63/32								1					24656.1	24656.1	SL-XBG	BROAD:SEQUENCING_SAMPLE:24656.1	BROAD:SEQUENCING_SAMPLE:24656.1	Genomic DNA	G1650	G1650	30AWJAAXX080822	080822_SL-XBG_0004_FC30AWJAAXX	17230	17230
SRR017426	WGS	51	501818937	SAMN00103082	389937351	BI	public	run.zq,sra,srf	gs,ncbi,s3	gs.US,ncbi.public,s3.us-east-1	SRX005469	Illumina Genome Analyzer II	SINGLE	RANDOM	GENOMIC	Brucella suis bv. 1 str. 63/24	ILLUMINA	2009-06-19T00:00:00Z	BROAD:SEQUENCING_SAMPLE:24655.0	SRP020286	2014-05-26T06:18:00Z	3	PRJNA47739	Solexa-6932	str. 63/24								1					24655.1	24655.1	SL-XBG	BROAD:SEQUENCING_SAMPLE:24655.1	BROAD:SEQUENCING_SAMPLE:24655.1	Genomic DNA	G1650	G1650	30AWJAAXX080822	080822_SL-XBG_0004_FC30AWJAAXX	17230	17230
SRR017427	WGS	51	536797440	SAMN00103083	467329506	BI	public	run.zq,sra,srf	gs,ncbi,s3	gs.US,ncbi.public,s3.us-east-1	SRX005470	Illumina Genome Analyzer II	SINGLE	RANDOM	GENOMIC	Brucella suis bv. 1 str. F7/03-BSI	ILLUMINA	2009-06-19T00:00:00Z	BROAD:SEQUENCING_SAMPLE:24667.0	SRP020278	2014-05-26T06:19:00Z	3	PRJNA47767	Solexa-6944	str. F7/03-BSI								1					24667.1	24667.1	SL-XAJ	BROAD:SEQUENCING_SAMPLE:24667.1	BROAD:SEQUENCING_SAMPLE:24667.1	Genomic DNA	G1650	G1650	30B8UAAXX080819	080819_SL-XAJ_0001_FC30B8UAAXX	17230	17230
SRR017428	WGS	51	593641428	SAMN00013042	517140893	BI	public	run.zq,sra,srf	gs,ncbi,s3	gs.US,ncbi.public,s3.us-east-1	SRX005471	Illumina Genome Analyzer II	SINGLE	RANDOM	GENOMIC	Brucella suis bv. 1 str. F6/04	ILLUMINA	2009-06-19T00:00:00Z	BROAD:SEQUENCING_SAMPLE:24666.0	SRP020315	2014-05-26T06:19:00Z	3	PRJNA47769	Solexa-6943	str. F6/04 - 78								1					24666.1	24666.1	SL-XAJ	BROAD:SEQUENCING_SAMPLE:24666.1	BROAD:SEQUENCING_SAMPLE:24666.1	Genomic DNA	G1650	G1650	30B8UAAXX080819	080819_SL-XAJ_0001_FC30B8UAAXX	17230	17230
SRR017429	WGS	51	586489035	SAMN00103084	506897773	BI	public	run.zq,sra,srf	gs,ncbi,s3	gs.US,ncbi.public,s3.us-east-1	SRX005472	Illumina Genome Analyzer II	SINGLE	RANDOM	GENOMIC	Brucella suis bv. 1 str. 92/29	ILLUMINA	2009-06-19T00:00:00Z	BROAD:SEQUENCING_SAMPLE:24665.0	SRP020316	2014-05-26T06:19:00Z	3	PRJNA47765	Solexa-6942	str. 92/29								1					24665.1	24665.1	SL-XAJ	BROAD:SEQUENCING_SAMPLE:24665.1	BROAD:SEQUENCING_SAMPLE:24665.1	Genomic DNA	G1650	G1650	30B8UAAXX080819	080819_SL-XAJ_0001_FC30B8UAAXX	17230	17230
SRR017430	WGS	51	588543621	SAMN00103085	500716211	BI	public	run.zq,sra,srf	gs,ncbi,s3	gs.US,ncbi.public,s3.us-east-1	SRX005473	Illumina Genome Analyzer II	SINGLE	RANDOM	GENOMIC	Brucella suis bv. 1 str. 88/45	ILLUMINA	2009-06-19T00:00:00Z	BROAD:SEQUENCING_SAMPLE:24664.0	SRP020276	2014-05-26T06:19:00Z	3	PRJNA47763	Solexa-6941	str. 88/45								1					24664.1	24664.1	SL-XAJ	BROAD:SEQUENCING_SAMPLE:24664.1	BROAD:SEQUENCING_SAMPLE:24664.1	Genomic DNA	G1650	G1650	30B8UAAXX080819	080819_SL-XAJ_0001_FC30B8UAAXX	17230	17230
SRR017431	WGS	51	600868842	SAMN00103086	510368153	BI	public	run.zq,sra,srf	gs,ncbi,s3	gs.US,ncbi.public,s3.us-east-1	SRX005474	Illumina Genome Analyzer II	SINGLE	RANDOM	GENOMIC	Brucella suis bv. 1 str. 88/114	ILLUMINA	2009-06-19T00:00:00Z	BROAD:SEQUENCING_SAMPLE:24663.0	SRP020337	2014-05-26T06:19:00Z	3	PRJNA47761	Solexa-6940	str. 88/114								1					24663.1	24663.1	SL-XAJ	BROAD:SEQUENCING_SAMPLE:24663.1	BROAD:SEQUENCING_SAMPLE:24663.1	Genomic DNA	G1650	G1650	30B8UAAXX080819	080819_SL-XAJ_0001_FC30B8UAAXX	17230	17230
SRR017432	WGS	51	551320914	SAMN00103087	444519401	BI	public	run.zq,sra,srf	gs,ncbi,s3	gs.US,ncbi.public,s3.us-east-1	SRX005475	Illumina Genome Analyzer II	SINGLE	RANDOM	GENOMIC	Brucella suis bv. 1 str. 81/27	ILLUMINA	2009-06-19T00:00:00Z	BROAD:SEQUENCING_SAMPLE:24662.0	SRP020327	2014-05-26T06:18:00Z	3	PRJNA47759	Solexa-6939	str. 81/27								1					24662.1	24662.1	SL-XAJ	BROAD:SEQUENCING_SAMPLE:24662.1	BROAD:SEQUENCING_SAMPLE:24662.1	Genomic DNA	G1650	G1650	30B8UAAXX080819	080819_SL-XAJ_0001_FC30B8UAAXX	17230	17230
SRR017433	WGS	51	340663374	SAMN00103088	163072796	BI	public	run.zq,sra,srf	gs,ncbi,s3	gs.US,ncbi.public,s3.us-east-1	SRX005476	Illumina Genome Analyzer II	SINGLE	RANDOM	GENOMIC	Brucella suis bv. 1 str. 63/166	ILLUMINA	2009-06-19T00:00:00Z	BROAD:SEQUENCING_SAMPLE:24649.0	SRP020265	2014-05-26T06:17:00Z	3	PRJNA47743	Solexa-6926	str. 63/166								1					24649.1	24649.1	SL-XAQ	BROAD:SEQUENCING_SAMPLE:24649.1	BROAD:SEQUENCING_SAMPLE:24649.1	Genomic DNA	G1650	G1650	30CK0AAXX081003	081003_SL-XAQ_0001_FC30CK0AAXX	17423	17423
SRR017434	WGS	51	240797571	SAMN00103089	107043399	BI	public	run.zq,sra,srf	gs,ncbi,s3	gs.US,ncbi.public,s3.us-east-1	SRX005477	Illumina Genome Analyzer II	SINGLE	RANDOM	GENOMIC	Brucella suis bv. 1 str. 63/169	ILLUMINA	2009-06-19T00:00:00Z	BROAD:SEQUENCING_SAMPLE:24650.0	SRP020305	2014-05-26T06:17:00Z	3	PRJNA47741	Solexa-6927	str. 63/169								1					24650.1	24650.1	SL-XAQ	BROAD:SEQUENCING_SAMPLE:24650.1	BROAD:SEQUENCING_SAMPLE:24650.1	Genomic DNA	G1650	G1650	30CK0AAXX081003	081003_SL-XAQ_0001_FC30CK0AAXX	17423	17423
SRR011098	WGS	282	27451791	SAMN00102857	58630210	BI	public	run.zq,sff,sra	gs,ncbi,s3	gs.US,ncbi.public,s3.us-east-1	SRX002344	454 GS FLX	PAIRED	RANDOM	GENOMIC	Brucella suis bv. 3 str. 686	LS454	2009-02-05T00:00:00Z	BROAD:SEQUENCING_SAMPLE:24624.0	SRP019284	2012-01-19T15:56:00Z	3	PRJNA33035	454-1458	str. 686				missing				3					24624.2	24624.2	seabiscuit	BROAD:SEQUENCING_SAMPLE:24624.2	BROAD:SEQUENCING_SAMPLE:24624.2	Genomic DNA	G1596	G1596	645002080916	EEBBRun645002	17144	17144
SRR011099	WGS	282	32040645	SAMN00102857	69997270	BI	public	run.zq,sff,sra	gs,ncbi,s3	gs.US,ncbi.public,s3.us-east-1	SRX002345	454 GS FLX	PAIRED	RANDOM	GENOMIC	Brucella suis bv. 3 str. 686	LS454	2009-02-05T00:00:00Z	BROAD:SEQUENCING_SAMPLE:24624.0	SRP019284	2012-01-19T15:56:00Z	3	PRJNA33035	454-1458	str. 686				missing				3					24624.2	24624.2	seabiscuit	BROAD:SEQUENCING_SAMPLE:24624.2	BROAD:SEQUENCING_SAMPLE:24624.2	Genomic DNA	G1596	G1596	645002080916	EEBBRun645002	17144	17144
SRR011100	WGS	266	2660	SAMN00102905	44745	BI	public	run.zq,sff,sra	gs,ncbi,s3	gs.US,ncbi.public,s3.us-east-1	SRX002346	454 GS FLX	SINGLE	RANDOM	GENOMIC	Brucella suis bv. 4 str. 40	LS454	2009-01-14T00:00:00Z	BROAD:SEQUENCING_SAMPLE:24625.0	SRP019370	2012-01-19T15:56:00Z	3	PRJNA34745	454-1396	str. 40								4					24625.2	24625.2	seabiscuit	BROAD:SEQUENCING_SAMPLE:24625.2	BROAD:SEQUENCING_SAMPLE:24625.2	Genomic DNA	G1597	G1597	645393080822	Aug22SeqandTitRUN645393	17122	17122
SRR011101	WGS	275	31446929	SAMN00102905	67355246	BI	public	run.zq,sff,sra	gs,ncbi,s3	gs.US,ncbi.public,s3.us-east-1	SRX002347	454 GS FLX	PAIRED	RANDOM	GENOMIC	Brucella suis bv. 4 str. 40	LS454	2009-01-14T00:00:00Z	BROAD:SEQUENCING_SAMPLE:24625.0	SRP019370	2012-01-19T15:56:00Z	3	PRJNA34745	454-1540	str. 40								4					24625.1	24625.1	snap	BROAD:SEQUENCING_SAMPLE:24625.1	BROAD:SEQUENCING_SAMPLE:24625.1	Genomic DNA	G1597	G1597	645427080925	BColiMPlexRun645427	17145	17145
SRR011102	WGS	273	32529405	SAMN00102905	68214356	BI	public	run.zq,sff,sra	gs,ncbi,s3	gs.US,ncbi.public,s3.us-east-1	SRX002348	454 GS FLX	PAIRED	RANDOM	GENOMIC	Brucella suis bv. 4 str. 40	LS454	2009-01-14T00:00:00Z	BROAD:SEQUENCING_SAMPLE:24625.0	SRP019370	2012-01-19T15:56:00Z	3	PRJNA34745	454-1540	str. 40								4					24625.1	24625.1	snap	BROAD:SEQUENCING_SAMPLE:24625.1	BROAD:SEQUENCING_SAMPLE:24625.1	Genomic DNA	G1597	G1597	645427080925	BColiMPlexRun645427	17145	17145
SRR011103	WGS	281	2477620	SAMN00102905	5645864	BI	public	run.zq,sff,sra	gs,ncbi,s3	gs.US,ncbi.public,s3.us-east-1	SRX002349	454 GS FLX	SINGLE	RANDOM	GENOMIC	Brucella suis bv. 4 str. 40	LS454	2009-01-14T00:00:00Z	BROAD:SEQUENCING_SAMPLE:24625.0	SRP019370	2012-01-19T15:56:00Z	3	PRJNA34745	454-1396	str. 40								4					24625.2	24625.2	pop	BROAD:SEQUENCING_SAMPLE:24625.2	BROAD:SEQUENCING_SAMPLE:24625.2	Genomic DNA	G1597	G1597	648635090109	Jan9PCRUN648635	17122	17122
SRR011163	WGS	282	64889810	SAMN00102915	136348315	BI	public	run.zq,sff,sra	gs,ncbi,s3	gs.US,ncbi.public,s3.us-east-1	SRX002406	454 GS FLX	SINGLE	RANDOM	GENOMIC	Brucella suis bv. 5 str. 513	LS454	2009-01-20T00:00:00Z	BROAD:SEQUENCING_SAMPLE:24626.0	SRP019371	2012-01-19T15:56:00Z	3	PRJNA33033	454-1397	str. 513				missing				5					24626.1	24626.1	snap	BROAD:SEQUENCING_SAMPLE:24626.1	BROAD:SEQUENCING_SAMPLE:24626.1	Genomic DNA	G1598	G1598	648923080827	DuceBruceRun648923	17123	17123
SRR011164	WGS	278	19744	SAMN00102915	83755	BI	public	run.zq,sff,sra	gs,ncbi,s3	gs.US,ncbi.public,s3.us-east-1	SRX002407	454 GS FLX	PAIRED	RANDOM	GENOMIC	Brucella suis bv. 5 str. 513	LS454	2009-01-20T00:00:00Z	BROAD:SEQUENCING_SAMPLE:24626.0	SRP019371	2012-01-19T15:56:00Z	3	PRJNA33033	454-1500	str. 513				missing				5					24626.2	24626.2	black-beauty	BROAD:SEQUENCING_SAMPLE:24626.2	BROAD:SEQUENCING_SAMPLE:24626.2	Genomic DNA	G1598	G1598	649055080925	E1BBE2RUN649055	17146	17146
SRR011165	WGS	241	2416	SAMN00102915	45438	BI	public	run.zq,sff,sra	gs,ncbi,s3	gs.US,ncbi.public,s3.us-east-1	SRX002408	454 GS FLX	PAIRED	RANDOM	GENOMIC	Brucella suis bv. 5 str. 513	LS454	2009-01-20T00:00:00Z	BROAD:SEQUENCING_SAMPLE:24626.0	SRP019371	2012-01-19T15:56:00Z	3	PRJNA33033	454-1500	str. 513				missing				5					24626.2	24626.2	black-beauty	BROAD:SEQUENCING_SAMPLE:24626.2	BROAD:SEQUENCING_SAMPLE:24626.2	Genomic DNA	G1598	G1598	649055080925	E1BBE2RUN649055	17146	17146
SRR011166	WGS	262	76065562	SAMN00102915	162576344	BI	public	run.zq,sff,sra	gs,ncbi,s3	gs.US,ncbi.public,s3.us-east-1	SRX002409	454 GS FLX	PAIRED	RANDOM	GENOMIC	Brucella suis bv. 5 str. 513	LS454	2009-01-20T00:00:00Z	BROAD:SEQUENCING_SAMPLE:24626.0	SRP019371	2012-01-19T15:56:00Z	3	PRJNA33033	454-1500	str. 513				missing				5					24626.2	24626.2	mred	BROAD:SEQUENCING_SAMPLE:24626.2	BROAD:SEQUENCING_SAMPLE:24626.2	Genomic DNA	G1598	G1598	648878081009	StaphStaph4Run648878	17146	17146
SRR015442	WGS	280	74370281	SAMN00102905	156724764	BI	public	run.zq,sff,sra	gs,ncbi,s3	gs.US,ncbi.public,s3.us-east-1	SRX004026	454 GS FLX	SINGLE	RANDOM	GENOMIC	Brucella suis bv. 4 str. 40	LS454	2009-05-06T00:00:00Z	BROAD:SEQUENCING_SAMPLE:24625.0	SRP019370	2012-01-19T16:07:00Z	3	PRJNA34745	454-2424	str. 40								4					24625.3	24625.3	secretariat	BROAD:SEQUENCING_SAMPLE:24625.3	BROAD:SEQUENCING_SAMPLE:24625.3	Genomic DNA	G1597	G1597	647204090203	NiceBruceRUN647204	18341	18341
SRR016357	WGS	76	1327633968	SAMN00012912	1190135661	BI	public	run.zq,sra,srf	gs,ncbi,s3	gs.US,ncbi.public,s3.us-east-1	SRX004697	Illumina Genome Analyzer II	SINGLE	RANDOM	GENOMIC	Brucella suis bv. 1 str. F1651	ILLUMINA	2009-05-22T00:00:00Z	BROAD:SEQUENCING_SAMPLE:26798.0	SRP020292	2014-05-26T05:39:00Z	3	PRJNA47817	Solexa-8704	F1651								1					26798.1	26798.1	SL-XAQ	BROAD:SEQUENCING_SAMPLE:26798.1	BROAD:SEQUENCING_SAMPLE:26798.1	Genomic DNA	G1795	G1795	30CBJAAXX081118	081118_SL-XAQ_0002_FC30CBJAAXX	17751	17751
SRR016358	WGS	76	891475744	SAMN00012913	553060143	BI	public	run.zq,sra,srf	gs,ncbi,s3	gs.US,ncbi.public,s3.us-east-1	SRX004698	Illumina Genome Analyzer II	SINGLE	RANDOM	GENOMIC	Brucella suis bv. 1 str. F4390	ILLUMINA	2009-05-22T00:00:00Z	BROAD:SEQUENCING_SAMPLE:26795.0	SRP020326	2014-05-26T05:36:00Z	3	PRJNA47831	Solexa-8701	F4390								1					26795.1	26795.1	SL-XAQ	BROAD:SEQUENCING_SAMPLE:26795.1	BROAD:SEQUENCING_SAMPLE:26795.1	Genomic DNA	G1795	G1795	30CBJAAXX081118	081118_SL-XAQ_0002_FC30CBJAAXX	17751	17751
SRR016359	WGS	76	1450039492	SAMN00012914	1304313893	BI	public	run.zq,sra,srf	gs,ncbi,s3	gs.US,ncbi.public,s3.us-east-1	SRX004699	Illumina Genome Analyzer II	SINGLE	RANDOM	GENOMIC	Brucella suis bv. 1 str. F1277	ILLUMINA	2009-05-22T00:00:00Z	BROAD:SEQUENCING_SAMPLE:26796.0	SRP020264	2014-05-26T05:40:00Z	3	PRJNA47813	Solexa-8702	F1277								1					26796.1	26796.1	SL-XAQ	BROAD:SEQUENCING_SAMPLE:26796.1	BROAD:SEQUENCING_SAMPLE:26796.1	Genomic DNA	G1795	G1795	30CBJAAXX081118	081118_SL-XAQ_0002_FC30CBJAAXX	17751	17751
SRR016360	WGS	76	1364592920	SAMN00012915	1220406404	BI	public	run.zq,sra,srf	gs,ncbi,s3	gs.US,ncbi.public,s3.us-east-1	SRX004700	Illumina Genome Analyzer II	SINGLE	RANDOM	GENOMIC	Brucella suis bv. 1 str. H0134	ILLUMINA	2009-05-22T00:00:00Z	BROAD:SEQUENCING_SAMPLE:26801.0	SRP020334	2014-05-26T05:39:00Z	3	PRJNA47833	Solexa-8707	H0134								1					26801.1	26801.1	SL-XAQ	BROAD:SEQUENCING_SAMPLE:26801.1	BROAD:SEQUENCING_SAMPLE:26801.1	Genomic DNA	G1795	G1795	30CBJAAXX081118	081118_SL-XAQ_0002_FC30CBJAAXX	17751	17751
SRR016361	WGS	76	1289408704	SAMN00012916	1131469487	BI	public	run.zq,sra,srf	gs,ncbi,s3	gs.US,ncbi.public,s3.us-east-1	SRX004701	Illumina Genome Analyzer II	SINGLE	RANDOM	GENOMIC	Brucella suis bv. 1 str. G8756	ILLUMINA	2009-05-22T00:00:00Z	BROAD:SEQUENCING_SAMPLE:26800.0	SRP020332	2014-05-26T05:38:00Z	3	PRJNA47821	Solexa-8706	G8756								1					26800.1	26800.1	SL-XAQ	BROAD:SEQUENCING_SAMPLE:26800.1	BROAD:SEQUENCING_SAMPLE:26800.1	Genomic DNA	G1795	G1795	30CBJAAXX081118	081118_SL-XAQ_0002_FC30CBJAAXX	17751	17751
SRR016362	WGS	76	1310216516	SAMN00012917	1164320486	BI	public	run.zq,sra,srf	gs,ncbi,s3	gs.US,ncbi.public,s3.us-east-1	SRX004702	Illumina Genome Analyzer II	SINGLE	RANDOM	GENOMIC	Brucella suis bv. 1 str. F1183	ILLUMINA	2009-05-22T00:00:00Z	BROAD:SEQUENCING_SAMPLE:26797.0	SRP020328	2014-05-26T05:38:00Z	3	PRJNA47815	Solexa-8703	F1183								1					26797.1	26797.1	SL-XAQ	BROAD:SEQUENCING_SAMPLE:26797.1	BROAD:SEQUENCING_SAMPLE:26797.1	Genomic DNA	G1795	G1795	30CBJAAXX081118	081118_SL-XAQ_0002_FC30CBJAAXX	17751	17751
SRR016363	WGS	76	1293056780	SAMN00012918	1142803510	BI	public	run.zq,sra,srf	gs,ncbi,s3	gs.US,ncbi.public,s3.us-east-1	SRX004703	Illumina Genome Analyzer II	SINGLE	RANDOM	GENOMIC	Brucella suis bv. 1 str. G9049	ILLUMINA	2009-05-22T00:00:00Z	BROAD:SEQUENCING_SAMPLE:26799.0	SRP020304	2014-05-26T05:38:00Z	3	PRJNA47819	Solexa-8705	G9049								1					26799.1	26799.1	SL-XAQ	BROAD:SEQUENCING_SAMPLE:26799.1	BROAD:SEQUENCING_SAMPLE:26799.1	Genomic DNA	G1795	G1795	30CBJAAXX081118	081118_SL-XAQ_0002_FC30CBJAAXX	17751	17751
SRR016364	WGS	76	1319765308	SAMN00103036	1197060723	BI	public	run.zq,sra,srf	gs,ncbi,s3	gs.US,ncbi.public,s3.us-east-1	SRX004704	Illumina Genome Analyzer II	SINGLE	RANDOM	GENOMIC	Brucella suis F2355	ILLUMINA	2009-05-22T00:00:00Z	BROAD:SEQUENCING_SAMPLE:26794.0	SRP020290	2014-05-26T05:38:00Z	3	PRJNA47827	Solexa-8700	F2355													26794.1	26794.1	SL-XBF	BROAD:SEQUENCING_SAMPLE:26794.1	BROAD:SEQUENCING_SAMPLE:26794.1	Genomic DNA	G1794	G1794	30CLYAAXX081120	081120_SL-XBF_0005_FC30CLYAAXX	17750	17750
SRR016365	WGS	76	1275385260	SAMN00103037	1159755270	BI	public	run.zq,sra,srf	gs,ncbi,s3	gs.US,ncbi.public,s3.us-east-1	SRX004705	Illumina Genome Analyzer II	SINGLE	RANDOM	GENOMIC	Brucella suis 1-138#1108	ILLUMINA	2009-05-22T00:00:00Z	BROAD:SEQUENCING_SAMPLE:27286.0	SRP020312	2014-05-26T05:38:00Z	3	PRJNA47823	Solexa-8709	1-138#1108													27286.1	27286.1	SL-XBF	BROAD:SEQUENCING_SAMPLE:27286.1	BROAD:SEQUENCING_SAMPLE:27286.1	Genomic DNA	G1794	G1794	30CLYAAXX081120	081120_SL-XBF_0005_FC30CLYAAXX	17750	17750
SRR016367	WGS	76	1137574308	SAMN00103038	852462866	BI	public	run.zq,sra,srf	gs,ncbi,s3	gs.US,ncbi.public,s3.us-east-1	SRX004707	Illumina Genome Analyzer II	SINGLE	RANDOM	GENOMIC	Brucella suis 2367#1072	ILLUMINA	2009-05-22T00:00:00Z	BROAD:SEQUENCING_SAMPLE:27285.0	SRP020268	2014-05-26T05:38:00Z	3	PRJNA47825	Solexa-8708	2367#1072													27285.1	27285.1	SL-XAL	BROAD:SEQUENCING_SAMPLE:27285.1	BROAD:SEQUENCING_SAMPLE:27285.1	Genomic DNA	G1794	G1794	30E54AAXX081122	081122_SL-XAL_0004_FC30E54AAXX	17750	17750
SRR065013	WGS	202	558688368	SAMN00109991	339014559	TGEN/NAU	public	fastq,run.zq,sra	gs,ncbi,s3	gs.US,ncbi.public,s3.us-east-1	SRX026320	Illumina Genome Analyzer II	PAIRED	RANDOM	GENOMIC	Brucella	ILLUMINA	2015-01-12T00:00:00Z	BH12/2008 Hungarian Brucella	SRP003430	2014-05-27T15:22:00Z	2		BH12/2008
SRR526974	WGS	152	4176256240	SAMN01093721	2358559724	VBI	public	run.zq,sra	s3,ncbi,gs	gs.US,s3.us-east-1,ncbi.public	SRX170720	Illumina Genome Analyzer IIx	PAIRED	PCR	GENOMIC	Brucella suis VBI22	ILLUMINA	2012-07-31T00:00:00Z	Brucella suis VBI22	SRP014558	2012-07-24T14:06:00Z	1	PRJNA76709	tube_22_Bsu	VBI22
SRR641715	WGS	202	215353816	SAMN00811235	78720799	BI	public	run.zq,sra	s3,gs,ncbi	s3.us-east-1,gs.US,ncbi.public	SRX146740	Illumina HiSeq 2000	PAIRED	RANDOM	GENOMIC	Brucella suis F12/02	ILLUMINA	2012-12-28T00:00:00Z	F12/02	SRP019447	2012-12-28T11:12:00Z	1	PRJNA173592	Pond-150777	F12/02	2002												184341	184341	SL-HBQ	broadinstitute.org:bsp.prod.sample:2RX3P	broadinstitute.org:bsp.prod.sample:2RX3P	DNA:DNA Somatic	G18041	G18041	D0T1CACXX120421	120421_SL-HBQ_0167_AFCD0T1CACXX	29696	29696
SRR641717	WGS	202	183801012	SAMN00811233	67449689	BI	public	sra,run.zq	gs,ncbi,s3	s3.us-east-1,ncbi.public,gs.US	SRX146712	Illumina HiSeq 2000	PAIRED	RANDOM	GENOMIC	Brucella suis 92/29	ILLUMINA	2012-12-28T00:00:00Z	92/29	SRP019424	2012-12-28T11:12:00Z	1	PRJNA173605	Pond-150753	92/29	1992												184345	184345	SL-HBQ	broadinstitute.org:bsp.prod.sample:2RX5E	broadinstitute.org:bsp.prod.sample:2RX5E	DNA:DNA Somatic	G18045	G18045	D0T1CACXX120421	120421_SL-HBQ_0167_AFCD0T1CACXX	29696	29696
SRR641718	WGS	202	224205456	SAMN00811234	81699374	BI	public	sra,run.zq	ncbi,s3,gs	gs.US,ncbi.public,s3.us-east-1	SRX146716	Illumina HiSeq 2000	PAIRED	RANDOM	GENOMIC	Brucella suis 92/63	ILLUMINA	2012-12-28T00:00:00Z	92/63	SRP019426	2012-12-28T11:12:00Z	1	PRJNA173593	Pond-150765	92/63	1992												184339	184339	SL-HBQ	broadinstitute.org:bsp.prod.sample:2RX31	broadinstitute.org:bsp.prod.sample:2RX31	DNA:DNA Somatic	G18039	G18039	D0T1CACXX120421	120421_SL-HBQ_0167_AFCD0T1CACXX	29696	29696
SRR642181	WGS	202	261137722	SAMN00811232	95190817	BI	public	sra,run.zq	gs,ncbi,s3	ncbi.public,gs.US,s3.us-east-1	SRX146718	Illumina HiSeq 2000	PAIRED	RANDOM	GENOMIC	Brucella suis 63/261	ILLUMINA	2012-12-29T00:00:00Z	63/261	SRP019453	2012-12-29T02:05:00Z	1	PRJNA173582	Pond-150741	63/261	1963												184343	184343	SL-HBQ	broadinstitute.org:bsp.prod.sample:2RX4Y	broadinstitute.org:bsp.prod.sample:2RX4Y	DNA:DNA Somatic	G18043	G18043	D0T1CACXX120421	120421_SL-HBQ_0167_AFCD0T1CACXX	29696	29696
SRR642189	WGS	202	202012120	SAMN00811230	73530877	BI	public	sra,run.zq	s3,ncbi,gs	ncbi.public,gs.US,s3.us-east-1	SRX146724	Illumina HiSeq 2000	PAIRED	RANDOM	GENOMIC	Brucella suis 63/198	ILLUMINA	2012-12-29T00:00:00Z	63/198	SRP019431	2012-12-29T02:05:00Z	1	PRJNA173580	Pond-150717	63/198	1963												184342	184342	SL-HBQ	broadinstitute.org:bsp.prod.sample:2RX4M	broadinstitute.org:bsp.prod.sample:2RX4M	DNA:DNA Somatic	G18042	G18042	D0T1CACXX120421	120421_SL-HBQ_0167_AFCD0T1CACXX	29696	29696
SRR642201	WGS	202	248495956	SAMN00811231	91835729	BI	public	sra,run.zq,bam	ncbi,gs,s3	gs.US,ncbi.public,s3.us-east-1	SRX146727	Illumina HiSeq 2000	PAIRED	RANDOM	GENOMIC	Brucella suis 63/252	ILLUMINA	2012-12-29T00:00:00Z	63/252	SRP019434	2012-12-29T02:05:00Z	1	PRJNA173607	Pond-150729	63/252	1963												184344	184344	SL-HBQ	broadinstitute.org:bsp.prod.sample:2RX52	broadinstitute.org:bsp.prod.sample:2RX52	DNA:DNA Somatic	G18044	G18044	D0T1CACXX120421	120421_SL-HBQ_0167_AFCD0T1CACXX	29696	29696
SRR642216	WGS	202	243355460	SAMN00811237	89196470	BI	public	sra,run.zq	s3,ncbi,gs	s3.us-east-1,gs.US,ncbi.public	SRX146690	Illumina HiSeq 2000	PAIRED	RANDOM	GENOMIC	Brucella suis F8/06-2	ILLUMINA	2012-12-29T00:00:00Z	F8/06-2	SRP019402	2012-12-29T02:05:00Z	1	PRJNA173606	Pond-150789	F8/06-2													184340	184340	SL-HBQ	broadinstitute.org:bsp.prod.sample:2RX3D	broadinstitute.org:bsp.prod.sample:2RX3D	DNA:DNA Somatic	G18040	G18040	D0T1CACXX120421	120421_SL-HBQ_0167_AFCD0T1CACXX	29696	29696
SRR642790	WGS	202	1192833634	SAMN00839713	612501598	BI	public	run.zq,bam,sra	s3,gs,ncbi	s3.us-east-1,gs.US,ncbi.public	SRX149786	Illumina HiSeq 2000	PAIRED	RANDOM	GENOMIC	Brucella suis F5/05-10	ILLUMINA	2013-01-01T00:00:00Z	198	SRP019317	2013-01-02T00:32:00Z	1	PRJNA173516	Pond-151271	F5/5/2010													185393	185393	SL-HBE	broadinstitute.org:bsp.prod.sample:2SC3A	broadinstitute.org:bsp.prod.sample:2SC3A	DNA:DNA Somatic	G18344	G18344	D0UU7ACXX120513	120513_SL-HBE_0139_BFCD0UU7ACXX	29710	29710
SRR642797	WGS	202	1270611714	SAMN00839695	657918976	BI	public	sra,run.zq	gs,ncbi,s3	ncbi.public,gs.US,s3.us-east-1	SRX149783	Illumina HiSeq 2000	PAIRED	RANDOM	GENOMIC	Brucella suis F8/06-3	ILLUMINA	2013-01-01T00:00:00Z	Brucella suis F8/06-3	SRP019316	2013-01-02T00:28:00Z	1	PRJNA173498	Pond-151331	F8/06-3													185392	185392	SL-HBE	broadinstitute.org:bsp.prod.sample:2SC2O	broadinstitute.org:bsp.prod.sample:2SC2O	DNA:DNA Somatic	G18343	G18343	D0UU7ACXX120513	120513_SL-HBE_0139_BFCD0UU7ACXX	29710	29710
SRR642798	WGS	202	1744127186	SAMN01047746	872883894	BI	public	sra,run.zq	gs,s3,ncbi	ncbi.public,s3.us-east-1,gs.US	SRX175958	Illumina HiSeq 2000	PAIRED	RANDOM	GENOMIC	Brucella suis 94/11	ILLUMINA	2013-01-01T00:00:00Z	Brucella suis 94/11	SRP019354	2013-01-02T00:30:00Z	1	PRJNA176535	Pond-152730	94/11	1994												187252	187252	SL-HBE	broadinstitute.org:bsp.prod.sample:2TGGF	broadinstitute.org:bsp.prod.sample:2TGGF	DNA:DNA Somatic	G18802	G18802	D0UU7ACXX120513	120513_SL-HBE_0139_BFCD0UU7ACXX	29896	29896
SRR642801	WGS	202	1119272506	SAMN00839734	577552393	BI	public	run.zq,sra	gs,s3,ncbi	gs.US,ncbi.public,s3.us-east-1	SRX149746	Illumina HiSeq 2000	PAIRED	RANDOM	GENOMIC	Brucella suis F8/06-1	ILLUMINA	2013-01-01T00:00:00Z	Brucella suis F8/06-1	SRP019286	2013-01-02T00:18:00Z	1	PRJNA173537	Pond-151319	F8/06-1													185396	185396	SL-HBE	broadinstitute.org:bsp.prod.sample:2SC3G	broadinstitute.org:bsp.prod.sample:2SC3G	DNA:DNA Somatic	G18347	G18347	D0UU7ACXX120513	120513_SL-HBE_0139_BFCD0UU7ACXX	29710	29710
SRR642803	WGS	202	1862716942	SAMN01047733	938229090	BI	public	bam,run.zq,sra	gs,s3,ncbi	ncbi.public,s3.us-east-1,gs.US	SRX175963	Illumina HiSeq 2000	PAIRED	RANDOM	GENOMIC	Brucella suis CNGB 786	ILLUMINA	2013-01-01T00:00:00Z	Brucella suis CNGB 786	SRP019334	2013-01-02T00:44:00Z	1	PRJNA176522	Pond-152736	CNGB 786	2004												187253	187253	SL-HBE	broadinstitute.org:bsp.prod.sample:2TGGG	broadinstitute.org:bsp.prod.sample:2TGGG	DNA:DNA Somatic	G18803	G18803	D0UU7ACXX120513	120513_SL-HBE_0139_BFCD0UU7ACXX	29896	29896
SRR642805	WGS	202	1301276728	SAMN00839735	666405079	BI	public	run.zq,sra	gs,ncbi,s3	gs.US,s3.us-east-1,ncbi.public	SRX149785	Illumina HiSeq 2000	PAIRED	RANDOM	GENOMIC	Brucella suis F9/06-1	ILLUMINA	2013-01-01T00:00:00Z	Brucella suis F9/06-1	SRP019351	2013-01-02T00:22:00Z	1	PRJNA173538	Pond-151343	F9/06-1													185399	185399	SL-HBE	broadinstitute.org:bsp.prod.sample:2SC3R	broadinstitute.org:bsp.prod.sample:2SC3R	DNA:DNA Somatic	G18350	G18350	D0UU7ACXX120513	120513_SL-HBE_0139_BFCD0UU7ACXX	29710	29710
SRR642819	WGS	202	1756096090	SAMN01047745	878321761	BI	public	sra,run.zq	gs,s3,ncbi	ncbi.public,gs.US,s3.us-east-1	SRX175950	Illumina HiSeq 2000	PAIRED	RANDOM	GENOMIC	Brucella suis F4/06-146	ILLUMINA	2013-01-01T00:00:00Z	Brucella suis F4/06-146	SRP019324	2013-01-02T00:36:00Z	1	PRJNA176534	Pond-152712	F4/06-146	2006												187254	187254	SL-HBE	broadinstitute.org:bsp.prod.sample:2TGGL	broadinstitute.org:bsp.prod.sample:2TGGL	DNA:DNA Somatic	G18804	G18804	D0UU7ACXX120513	120513_SL-HBE_0139_BFCD0UU7ACXX	29896	29896
SRR642822	WGS	202	1962305770	SAMN01047734	990312563	BI	public	sra,run.zq	ncbi,s3,gs	gs.US,ncbi.public,s3.us-east-1	SRX175949	Illumina HiSeq 2000	PAIRED	RANDOM	GENOMIC	Brucella suis CNGB 247	ILLUMINA	2013-01-01T00:00:00Z	Brucella suis CNGB 247	SRP019323	2013-01-02T00:29:00Z	1	PRJNA176523	Pond-152733	CNGB 247	1996												187251	187251	SL-HBE	broadinstitute.org:bsp.prod.sample:2TGG1	broadinstitute.org:bsp.prod.sample:2TGG1	DNA:DNA Somatic	G18801	G18801	D0UU7ACXX120513	120513_SL-HBE_0139_BFCD0UU7ACXX	29896	29896
SRR642825	WGS	202	1052816122	SAMN00839715	540543131	BI	public	run.zq,sra	gs,s3,ncbi	ncbi.public,s3.us-east-1,gs.US	SRX149781	Illumina HiSeq 2000	PAIRED	RANDOM	GENOMIC	Brucella suis F7/06-2	ILLUMINA	2013-01-01T00:00:00Z	Brucella suis F7/06-2	SRP019314	2013-01-02T00:34:00Z	1	PRJNA173518	Pond-151295	F7/06-2													185400	185400	SL-HBE	broadinstitute.org:bsp.prod.sample:2SC3U	broadinstitute.org:bsp.prod.sample:2SC3U	DNA:DNA Somatic	G18351	G18351	D0UU7ACXX120513	120513_SL-HBE_0139_BFCD0UU7ACXX	29710	29710
SRR642827	WGS	202	1080265094	SAMN00839714	557185018	BI	public	run.zq,sra	ncbi,gs,s3	gs.US,ncbi.public,s3.us-east-1	SRX149753	Illumina HiSeq 2000	PAIRED	RANDOM	GENOMIC	Brucella suis F7/06-5	ILLUMINA	2013-01-01T00:00:00Z	Brucella suis F7/06-5	SRP019291	2013-01-02T00:39:00Z	1	PRJNA173517	Pond-151307	F7/06-5													185397	185397	SL-HBE	broadinstitute.org:bsp.prod.sample:2SC3K	broadinstitute.org:bsp.prod.sample:2SC3K	DNA:DNA Somatic	G18348	G18348	D0UU7ACXX120513	120513_SL-HBE_0139_BFCD0UU7ACXX	29710	29710
SRR642830	WGS	202	1152771782	SAMN00839733	589198854	BI	public	sra,run.zq	ncbi,gs,s3	gs.US,s3.us-east-1,ncbi.public	SRX149762	Illumina HiSeq 2000	PAIRED	RANDOM	GENOMIC	Brucella suis F5/03-2	ILLUMINA	2013-01-01T00:00:00Z	Brucella suis F5/03-2	SRP019299	2013-01-02T00:18:00Z	1	PRJNA173536	Pond-151259	F5/03-2	2003												185398	185398	SL-HBE	broadinstitute.org:bsp.prod.sample:2SC3N	broadinstitute.org:bsp.prod.sample:2SC3N	DNA:DNA Somatic	G18349	G18349	D0UU7ACXX120513	120513_SL-HBE_0139_BFCD0UU7ACXX	29710	29710
SRR642833	WGS	202	1139158598	SAMN00839727	586301972	BI	public	sra,run.zq	ncbi,gs,s3	gs.US,s3.us-east-1,ncbi.public	SRX149771	Illumina HiSeq 2000	PAIRED	RANDOM	GENOMIC	Brucella suis F7/06-1	ILLUMINA	2013-01-01T00:00:00Z	Brucella suis F7/06-1	SRP019343	2013-01-02T00:32:00Z	1	PRJNA173530	Pond-151283	F7/06-1	2006												185395	185395	SL-HBE	broadinstitute.org:bsp.prod.sample:2SC3F	broadinstitute.org:bsp.prod.sample:2SC3F	DNA:DNA Somatic	G18346	G18346	D0UU7ACXX120513	120513_SL-HBE_0139_BFCD0UU7ACXX	29710	29710
SRR642842	WGS	202	904618822	SAMN00839712	470360703	BI	public	sra,bam,run.zq	gs,s3,ncbi	ncbi.public,s3.us-east-1,gs.US	SRX152314	Illumina HiSeq 2000	PAIRED	RANDOM	GENOMIC	Brucella suis 01-5744	ILLUMINA	2013-01-01T00:00:00Z	Brucella suis 01-5744	SRP019318	2013-01-02T00:18:00Z	1	PRJNA173515	Pond-151330	5744-01-01													185401	185401	SL-HBE	broadinstitute.org:bsp.prod.sample:2SC4M	broadinstitute.org:bsp.prod.sample:2SC4M	DNA:DNA Somatic	G18352	G18352	D0UU7ACXX120513	120513_SL-HBE_0139_BFCD0UU7ACXX	29710	29710
SRR647095	WGS	202	201344308	SAMN00811230	72851529	BI	public	sra,bam,run.zq	gs,s3,ncbi	gs.US,s3.us-east-1,ncbi.public	SRX146724	Illumina HiSeq 2000	PAIRED	RANDOM	GENOMIC	Brucella suis 63/198	ILLUMINA	2013-01-10T00:00:00Z	63/198	SRP019431	2013-01-10T11:15:00Z	1	PRJNA173580	Pond-150717	63/198	1963												184342	184342	SL-HBQ	broadinstitute.org:bsp.prod.sample:2RX4M	broadinstitute.org:bsp.prod.sample:2RX4M	DNA:DNA Somatic	G18042	G18042	D0T1CACXX120421	120421_SL-HBQ_0167_AFCD0T1CACXX	29696	29696
SRR647096	WGS	202	223222322	SAMN00811234	80885547	BI	public	run.zq,sra,bam	gs,s3,ncbi	gs.US,s3.us-east-1,ncbi.public	SRX146716	Illumina HiSeq 2000	PAIRED	RANDOM	GENOMIC	Brucella suis 92/63	ILLUMINA	2013-01-10T00:00:00Z	92/63	SRP019426	2013-01-10T11:15:00Z	1	PRJNA173593	Pond-150765	92/63	1992												184339	184339	SL-HBQ	broadinstitute.org:bsp.prod.sample:2RX31	broadinstitute.org:bsp.prod.sample:2RX31	DNA:DNA Somatic	G18039	G18039	D0T1CACXX120421	120421_SL-HBQ_0167_AFCD0T1CACXX	29696	29696
SRR647553	WGS	202	242311928	SAMN00811237	80259251	BI	public	sra,run.zq	gs,ncbi,s3	ncbi.public,gs.US,s3.us-east-1	SRX146690	Illumina HiSeq 2000	PAIRED	RANDOM	GENOMIC	Brucella suis F8/06-2	ILLUMINA	2013-01-10T00:00:00Z	F8/06-2	SRP019402	2013-01-23T18:04:00Z	1	PRJNA173606	Pond-150789	F8/06-2													184340	184340	SL-HBQ	broadinstitute.org:bsp.prod.sample:2RX3D	broadinstitute.org:bsp.prod.sample:2RX3D	DNA:DNA Somatic	G18040	G18040	D0T1CACXX120421	120421_SL-HBQ_0167_AFCD0T1CACXX	29696	29696
SRR647556	WGS	202	260047932	SAMN00811232	85475274	BI	public	sra,bam,run.zq	gs,s3,ncbi	ncbi.public,s3.us-east-1,gs.US	SRX146718	Illumina HiSeq 2000	PAIRED	RANDOM	GENOMIC	Brucella suis 63/261	ILLUMINA	2013-01-10T00:00:00Z	63/261	SRP019453	2013-01-23T18:06:00Z	1	PRJNA173582	Pond-150741	63/261	1963												184343	184343	SL-HBQ	broadinstitute.org:bsp.prod.sample:2RX4Y	broadinstitute.org:bsp.prod.sample:2RX4Y	DNA:DNA Somatic	G18043	G18043	D0T1CACXX120421	120421_SL-HBQ_0167_AFCD0T1CACXX	29696	29696
SRR647558	WGS	202	214636110	SAMN00811235	70809000	BI	public	run.zq,sra,bam	gs,s3,ncbi	ncbi.public,gs.US,s3.us-east-1	SRX146740	Illumina HiSeq 2000	PAIRED	RANDOM	GENOMIC	Brucella suis F12/02	ILLUMINA	2013-01-10T00:00:00Z	F12/02	SRP019447	2013-01-23T18:06:00Z	1	PRJNA173592	Pond-150777	F12/02	2002												184341	184341	SL-HBQ	broadinstitute.org:bsp.prod.sample:2RX3P	broadinstitute.org:bsp.prod.sample:2RX3P	DNA:DNA Somatic	G18041	G18041	D0T1CACXX120421	120421_SL-HBQ_0167_AFCD0T1CACXX	29696	29696
SRR647577	WGS	202	247185784	SAMN00811231	82742568	BI	public	run.zq,sra	s3,ncbi,gs	ncbi.public,s3.us-east-1,gs.US	SRX146727	Illumina HiSeq 2000	PAIRED	RANDOM	GENOMIC	Brucella suis 63/252	ILLUMINA	2013-01-10T00:00:00Z	63/252	SRP019434	2013-01-23T18:06:00Z	1	PRJNA173607	Pond-150729	63/252	1963												184344	184344	SL-HBQ	broadinstitute.org:bsp.prod.sample:2RX52	broadinstitute.org:bsp.prod.sample:2RX52	DNA:DNA Somatic	G18044	G18044	D0T1CACXX120421	120421_SL-HBQ_0167_AFCD0T1CACXX	29696	29696
SRR651206	WGS	202	183634766	SAMN00811233	60890962	BI	public	sra,run.zq	ncbi,gs,s3	s3.us-east-1,ncbi.public,gs.US	SRX146712	Illumina HiSeq 2000	PAIRED	RANDOM	GENOMIC	Brucella suis 92/29	ILLUMINA	2013-01-22T00:00:00Z	92/29	SRP019424	2013-01-23T19:27:00Z	1	PRJNA173605	Pond-150753	92/29	1992												184345	184345	SL-HBQ	broadinstitute.org:bsp.prod.sample:2RX5E	broadinstitute.org:bsp.prod.sample:2RX5E	DNA:DNA Somatic	G18045	G18045	D0T1CACXX120421	120421_SL-HBQ_0167_AFCD0T1CACXX	29696	29696
SRR629757	WGS	202	1346217688	SAMN00839713	809788015	BI	public	run.zq,sra	s3,gs,ncbi	s3.us-east-1,ncbi.public,gs.US	SRX176446	Illumina HiSeq 2000	PAIRED	RANDOM	GENOMIC	Brucella suis F5/05-10	ILLUMINA	2012-12-10T00:00:00Z	Brucella suis F5/05-10	SRP019317	2012-12-10T04:25:00Z	1	PRJNA173516	Solexa-98002	F5/5/2010													187508	187508	SL-HAQ	broadinstitute.org:bsp.prod.sample:2TO15	broadinstitute.org:bsp.prod.sample:2TO15	DNA:DNA Somatic	G18344	G18344	D0YUUACXX120713	120713_SL-HAQ_0200_AFCD0YUUACXX	30016	30016
ERR10144286	WGS	297	383116524	SAMEA111279575	134595824	BAVARIAN HEALTH AND FOOD SAFETY AUTHORITY	public	sra,run.zq,fastq	gs,ncbi,s3	gs.US,ncbi.public,s3.us-east-1	ERX9681043	Illumina MiniSeq	PAIRED	unspecified	GENOMIC	Brucella suis 01-5744	ILLUMINA	2023-01-04T00:00:00Z	SAMEA111279575	ERP140622	2023-01-10T10:56:00Z	1	PRJEB55696	NexteraXT		not provided	Germany	Europe	Wild Boar								not provided
ERR10144287	WGS	297	517347517	SAMEA111279576	178743096	BAVARIAN HEALTH AND FOOD SAFETY AUTHORITY	public	run.zq,fastq,sra	s3,ncbi,gs	ncbi.public,s3.us-east-1,gs.US	ERX9681044	Illumina MiniSeq	PAIRED	unspecified	GENOMIC	Brucella suis 01-5744	ILLUMINA	2023-01-04T00:00:00Z	SAMEA111279576	ERP140622	2023-01-10T10:57:00Z	1	PRJEB55696	NexteraXT		not provided	Germany	Europe	Wild Boar								not provided
ERR10144288	WGS	296	353886849	SAMEA111279577	129202716	BAVARIAN HEALTH AND FOOD SAFETY AUTHORITY	public	run.zq,sra,fastq	gs,ncbi,s3	gs.US,ncbi.public,s3.us-east-1	ERX9681045	Illumina MiniSeq	PAIRED	unspecified	GENOMIC	Brucella suis 01-5744	ILLUMINA	2023-01-04T00:00:00Z	SAMEA111279577	ERP140622	2023-01-10T10:56:00Z	1	PRJEB55696	NexteraXT		not provided	Germany	Europe	Wild Boar								not provided
ERR10144289	WGS	296	569896254	SAMEA111279578	198181676	BAVARIAN HEALTH AND FOOD SAFETY AUTHORITY	public	fastq,sra,run.zq	ncbi,s3,gs	ncbi.public,gs.US,s3.us-east-1	ERX9681046	Illumina MiniSeq	PAIRED	unspecified	GENOMIC	Brucella suis 01-5744	ILLUMINA	2023-01-04T00:00:00Z	SAMEA111279578	ERP140622	2023-01-10T10:57:00Z	1	PRJEB55696	NexteraXT		not provided	Germany	Europe	Wild Boar								not provided
ERR10144290	WGS	279	438749294	SAMEA111279579	145233398	BAVARIAN HEALTH AND FOOD SAFETY AUTHORITY	public	run.zq,fastq,sra	ncbi,s3,gs	gs.US,ncbi.public,s3.us-east-1	ERX9681047	Illumina MiniSeq	PAIRED	unspecified	GENOMIC	Brucella suis 01-5744	ILLUMINA	2023-01-04T00:00:00Z	SAMEA111279579	ERP140622	2023-01-10T10:56:00Z	1	PRJEB55696	NexteraXT		not provided	Germany	Europe	Wild Boar								not provided
ERR10820711	WGA	571	395748377	SAMEA112370831	265606808	FRIEDRICH-LOEFFLER-INSTITUT (FLI) INSTITUTE FOR BA	public	sra,run.zq,fastq	ncbi,gs,s3	s3.us-east-1,ncbi.public,gs.US	ERX10266311	Illumina MiSeq	PAIRED	RANDOM	GENOMIC	Brucella suis	ILLUMINA	2023-02-16T00:00:00Z	SAMEA112370831	ERP144364	2023-02-27T14:22:00Z	1	PRJEB59317	08RB2802IL	08RB2802		Germany	Europe									08RB2802
ERR10820712	WGA	554	428034161	SAMEA112370832	277899404	FRIEDRICH-LOEFFLER-INSTITUT (FLI) INSTITUTE FOR BA	public	run.zq,fastq,sra	s3,gs,ncbi	gs.US,ncbi.public,s3.us-east-1	ERX10266312	Illumina MiSeq	PAIRED	RANDOM	GENOMIC	Brucella suis	ILLUMINA	2023-02-16T00:00:00Z	SAMEA112370832	ERP144364	2023-02-27T14:24:00Z	1	PRJEB59317	08RB3277IL	08RB3277		Germany	Europe									08RB3277
ERR10820713	WGA	551	538058070	SAMEA112370833	346492586	FRIEDRICH-LOEFFLER-INSTITUT (FLI) INSTITUTE FOR BA	public	run.zq,sra,fastq	s3,gs,ncbi	gs.US,s3.us-east-1,ncbi.public	ERX10266313	Illumina MiSeq	PAIRED	RANDOM	GENOMIC	Brucella suis	ILLUMINA	2023-02-16T00:00:00Z	SAMEA112370833	ERP144364	2023-02-27T14:24:00Z	1	PRJEB59317	08RB3448IL	08RB3448		Germany	Europe									08RB3448
ERR10820714	WGA	534	436782770	SAMEA112370834	278173800	FRIEDRICH-LOEFFLER-INSTITUT (FLI) INSTITUTE FOR BA	public	fastq,run.zq,sra	gs,s3,ncbi	gs.US,s3.us-east-1,ncbi.public	ERX10266314	Illumina MiSeq	PAIRED	RANDOM	GENOMIC	Brucella suis	ILLUMINA	2023-02-16T00:00:00Z	SAMEA112370834	ERP144364	2023-02-27T15:28:00Z	1	PRJEB59317	08RB3701IL	08RB3701		Germany	Europe									08RB3701
ERR10820715	WGA	567	405471059	SAMEA112370835	267687798	FRIEDRICH-LOEFFLER-INSTITUT (FLI) INSTITUTE FOR BA	public	fastq,sra,run.zq	gs,ncbi,s3	gs.US,ncbi.public,s3.us-east-1	ERX10266315	Illumina MiSeq	PAIRED	RANDOM	GENOMIC	Brucella suis	ILLUMINA	2023-02-16T00:00:00Z	SAMEA112370835	ERP144364	2023-02-27T15:28:00Z	1	PRJEB59317	14RB8412IL	14RB8412		Germany	Europe									14RB8412
ERR10820716	WGA	534	425788965	SAMEA112370836	270932627	FRIEDRICH-LOEFFLER-INSTITUT (FLI) INSTITUTE FOR BA	public	run.zq,sra,fastq	ncbi,gs,s3	ncbi.public,gs.US,s3.us-east-1	ERX10266316	Illumina MiSeq	PAIRED	RANDOM	GENOMIC	Brucella suis	ILLUMINA	2023-02-16T00:00:00Z	SAMEA112370836	ERP144364	2023-02-27T14:22:00Z	1	PRJEB59317	15RB2242IL	15RB2242		Germany	Europe									15RB2242
ERR10828733	WGA	6390	396037771	SAMEA112370831	341477958	FRIEDRICH-LOEFFLER-INSTITUT (FLI) INSTITUTE FOR BA	public	fastq,sra	ncbi,gs,s3	gs.US,s3.us-east-1,ncbi.public	ERX10273774	MinION	SINGLE	RANDOM	GENOMIC	Brucella suis	OXFORD_NANOPORE	2023-02-16T00:00:00Z	SAMEA112370831	ERP144364	2023-02-27T15:36:00Z	1	PRJEB59317	08RB2802_R9	08RB2802		Germany	Europe									08RB2802
ERR10828734	WGA	6525	392922952	SAMEA112370832	338727782	FRIEDRICH-LOEFFLER-INSTITUT (FLI) INSTITUTE FOR BA	public	sra,fastq	s3,ncbi,gs	s3.us-east-1,ncbi.public,gs.US	ERX10273775	MinION	SINGLE	RANDOM	GENOMIC	Brucella suis	OXFORD_NANOPORE	2023-02-16T00:00:00Z	SAMEA112370832	ERP144364	2023-02-27T15:37:00Z	1	PRJEB59317	08RB3277_R9	08RB3277		Germany	Europe									08RB3277
ERR10828735	WGA	6046	439659319	SAMEA112370833	379351748	FRIEDRICH-LOEFFLER-INSTITUT (FLI) INSTITUTE FOR BA	public	fastq,sra	gs,s3,ncbi	s3.us-east-1,ncbi.public,gs.US	ERX10273776	MinION	SINGLE	RANDOM	GENOMIC	Brucella suis	OXFORD_NANOPORE	2023-02-16T00:00:00Z	SAMEA112370833	ERP144364	2023-02-27T15:35:00Z	1	PRJEB59317	08RB3448_R9	08RB3448		Germany	Europe									08RB3448
ERR10828736	WGA	6157	362101741	SAMEA112370834	312379925	FRIEDRICH-LOEFFLER-INSTITUT (FLI) INSTITUTE FOR BA	public	fastq,sra	gs,s3,ncbi	s3.us-east-1,ncbi.public,gs.US	ERX10273777	MinION	SINGLE	RANDOM	GENOMIC	Brucella suis	OXFORD_NANOPORE	2023-02-16T00:00:00Z	SAMEA112370834	ERP144364	2023-02-27T15:35:00Z	1	PRJEB59317	08RB3701_R9	08RB3701		Germany	Europe									08RB3701
ERR10828737	WGA	6297	388208056	SAMEA112370835	334727844	FRIEDRICH-LOEFFLER-INSTITUT (FLI) INSTITUTE FOR BA	public	fastq,sra	s3,ncbi,gs	s3.us-east-1,ncbi.public,gs.US	ERX10273778	MinION	SINGLE	RANDOM	GENOMIC	Brucella suis	OXFORD_NANOPORE	2023-02-16T00:00:00Z	SAMEA112370835	ERP144364	2023-02-27T15:35:00Z	1	PRJEB59317	14RB8412_R9	14RB8412		Germany	Europe									14RB8412
ERR10828738	WGA	6548	374439485	SAMEA112370836	322734351	FRIEDRICH-LOEFFLER-INSTITUT (FLI) INSTITUTE FOR BA	public	sra,fastq	ncbi,gs,s3	s3.us-east-1,ncbi.public,gs.US	ERX10273779	MinION	SINGLE	RANDOM	GENOMIC	Brucella suis	OXFORD_NANOPORE	2023-02-16T00:00:00Z	SAMEA112370836	ERP144364	2023-02-27T15:36:00Z	1	PRJEB59317	15RB2242_R9	15RB2242		Germany	Europe									15RB2242
ERR10828739	WGA	5460	131286295	SAMEA112370831	115980156	FRIEDRICH-LOEFFLER-INSTITUT (FLI) INSTITUTE FOR BA	public	fastq,sra	ncbi,gs,s3	gs.US,s3.us-east-1,ncbi.public	ERX10273780	MinION	SINGLE	RANDOM	GENOMIC	Brucella suis	OXFORD_NANOPORE	2023-02-16T00:00:00Z	SAMEA112370831	ERP144364	2023-02-27T15:33:00Z	1	PRJEB59317	08RB2802_R10	08RB2802		Germany	Europe									08RB2802
ERR10828740	WGA	5429	116769899	SAMEA112370832	103114417	FRIEDRICH-LOEFFLER-INSTITUT (FLI) INSTITUTE FOR BA	public	fastq,sra	ncbi,gs,s3	ncbi.public,gs.US,s3.us-east-1	ERX10273781	MinION	SINGLE	RANDOM	GENOMIC	Brucella suis	OXFORD_NANOPORE	2023-02-16T00:00:00Z	SAMEA112370832	ERP144364	2023-02-27T15:33:00Z	1	PRJEB59317	08RB3277_R10	08RB3277		Germany	Europe									08RB3277
ERR10828741	WGA	5245	157243240	SAMEA112370833	138865365	FRIEDRICH-LOEFFLER-INSTITUT (FLI) INSTITUTE FOR BA	public	sra,fastq	gs,ncbi,s3	ncbi.public,s3.us-east-1,gs.US	ERX10273782	MinION	SINGLE	RANDOM	GENOMIC	Brucella suis	OXFORD_NANOPORE	2023-02-16T00:00:00Z	SAMEA112370833	ERP144364	2023-02-27T15:33:00Z	1	PRJEB59317	08RB3448_R10	08RB3448		Germany	Europe									08RB3448
ERR10828742	WGA	5223	129086268	SAMEA112370834	114112075	FRIEDRICH-LOEFFLER-INSTITUT (FLI) INSTITUTE FOR BA	public	sra,fastq	s3,gs,ncbi	gs.US,ncbi.public,s3.us-east-1	ERX10273783	MinION	SINGLE	RANDOM	GENOMIC	Brucella suis	OXFORD_NANOPORE	2023-02-16T00:00:00Z	SAMEA112370834	ERP144364	2023-02-27T15:32:00Z	1	PRJEB59317	08RB3701_R10	08RB3701		Germany	Europe									08RB3701
ERR10828743	WGA	5237	119933951	SAMEA112370835	106037114	FRIEDRICH-LOEFFLER-INSTITUT (FLI) INSTITUTE FOR BA	public	sra,fastq	s3,gs,ncbi	s3.us-east-1,ncbi.public,gs.US	ERX10273784	MinION	SINGLE	RANDOM	GENOMIC	Brucella suis	OXFORD_NANOPORE	2023-02-16T00:00:00Z	SAMEA112370835	ERP144364	2023-02-27T15:33:00Z	1	PRJEB59317	14RB8412_R10	14RB8412		Germany	Europe									14RB8412
ERR10828744	WGA	5474	166609896	SAMEA112370836	147036381	FRIEDRICH-LOEFFLER-INSTITUT (FLI) INSTITUTE FOR BA	public	sra,fastq	gs,s3,ncbi	gs.US,s3.us-east-1,ncbi.public	ERX10273785	MinION	SINGLE	RANDOM	GENOMIC	Brucella suis	OXFORD_NANOPORE	2023-02-16T00:00:00Z	SAMEA112370836	ERP144364	2023-02-27T15:35:00Z	1	PRJEB59317	15RB2242_R10	15RB2242		Germany	Europe									15RB2242
SRR20664546	WGS	540	462307726	SAMN29988369	261330982	FRIEDRICH-LOEFFLER-INSTITUT	public	fastq,run.zq,sra	ncbi,s3,gs	ncbi.public,gs.US,s3.us-east-1	SRX16687161	Illumina MiSeq	PAIRED	RANDOM	GENOMIC	Brucella suis bv. 2	ILLUMINA	2022-12-31T00:00:00Z	21RB22962	SRP388331	2022-07-27T06:19:00Z	1	PRJNA862683	21RB22962		2020	Egypt	Africa	Cervical lymph nodes	Pathogen.env	Egypt: Cairo	Pig	2	missing	Brucellosis	AHRI\, Egypt	21RB22962
SRR20664547	WGS	554	451535829	SAMN29988368	262604641	FRIEDRICH-LOEFFLER-INSTITUT	public	sra,fastq,run.zq	ncbi,s3,gs	s3.us-east-1,ncbi.public,gs.US	SRX16687160	Illumina MiSeq	PAIRED	RANDOM	GENOMIC	Brucella suis bv. 2	ILLUMINA	2022-12-31T00:00:00Z	21RB22961	SRP388331	2022-07-27T06:19:00Z	1	PRJNA862683	21RB22961		2020	Egypt	Africa	Cervical lymph nodes	Pathogen.env	Egypt: Cairo	Pig	2	missing	Brucellosis	AHRI\, Egypt	21RB22961
SRR20664548	WGS	560	444131193	SAMN29988367	259326303	FRIEDRICH-LOEFFLER-INSTITUT	public	run.zq,sra,fastq	ncbi,s3,gs	gs.US,s3.us-east-1,ncbi.public	SRX16687159	Illumina MiSeq	PAIRED	RANDOM	GENOMIC	Brucella suis bv. 2	ILLUMINA	2022-12-31T00:00:00Z	21RB22960	SRP388331	2022-07-27T06:19:00Z	1	PRJNA862683	21RB22960		2020	Egypt	Africa	Cervical lymph nodes	Pathogen.env	Egypt: Cairo	Pig	2	missing	Brucellosis	AHRI\, Egypt	21RB22960
SRR20664549	WGS	531	519081890	SAMN29988366	291793754	FRIEDRICH-LOEFFLER-INSTITUT	public	run.zq,sra,fastq	gs,ncbi,s3	gs.US,ncbi.public,s3.us-east-1	SRX16687158	Illumina MiSeq	PAIRED	RANDOM	GENOMIC	Brucella suis bv. 2	ILLUMINA	2022-12-31T00:00:00Z	21RB22959	SRP388331	2022-07-27T06:19:00Z	1	PRJNA862683	21RB22959		2020	Egypt	Africa	Cervical lymph nodes	Pathogen.env	Egypt: Cairo	Pig	2	missing	Brucellosis	AHRI\, Egypt	21RB22959
SRR20664550	WGS	540	510534200	SAMN29988365	292655354	FRIEDRICH-LOEFFLER-INSTITUT	public	run.zq,fastq,sra	gs,s3,ncbi	gs.US,ncbi.public,s3.us-east-1	SRX16687157	Illumina MiSeq	PAIRED	RANDOM	GENOMIC	Brucella suis bv. 2	ILLUMINA	2022-12-31T00:00:00Z	21RB22958	SRP388331	2022-07-27T06:19:00Z	1	PRJNA862683	21RB22958		2020	Egypt	Africa	Cervical lymph nodes	Pathogen.env	Egypt: Cairo	Pig	2	missing	Brucellosis	AHRI\, Egypt	21RB22958
SRR20664551	WGS	549	498188414	SAMN29988364	281910508	FRIEDRICH-LOEFFLER-INSTITUT	public	sra,fastq,run.zq	s3,ncbi,gs	ncbi.public,s3.us-east-1,gs.US	SRX16687156	Illumina MiSeq	PAIRED	RANDOM	GENOMIC	Brucella suis bv. 2	ILLUMINA	2022-12-31T00:00:00Z	21RB22957	SRP388331	2022-07-27T06:19:00Z	1	PRJNA862683	21RB22957		2020	Egypt	Africa	Cervical lymph nodes	Pathogen.env	Egypt: Cairo	Pig	2	missing	Brucellosis	AHRI\, Egypt	21RB22957
SRR20664552	WGS	534	509544044	SAMN29988363	287707208	FRIEDRICH-LOEFFLER-INSTITUT	public	sra,fastq,run.zq	s3,ncbi,gs	gs.US,s3.us-east-1,ncbi.public	SRX16687155	Illumina MiSeq	PAIRED	RANDOM	GENOMIC	Brucella suis bv. 2	ILLUMINA	2022-12-31T00:00:00Z	21RB22956	SRP388331	2022-07-27T06:19:00Z	1	PRJNA862683	21RB22956		2020	Egypt	Africa	Cervical lymph nodes	Pathogen.env	Egypt: Cairo	Pig	2	missing	Brucellosis	AHRI\, Egypt	21RB22956
SRR20664553	WGS	534	519220727	SAMN29988362	294619814	FRIEDRICH-LOEFFLER-INSTITUT	public	run.zq,sra,fastq	s3,gs,ncbi	s3.us-east-1,gs.US,ncbi.public	SRX16687154	Illumina MiSeq	PAIRED	RANDOM	GENOMIC	Brucella suis bv. 2	ILLUMINA	2022-12-31T00:00:00Z	21RB22955	SRP388331	2022-07-27T06:19:00Z	1	PRJNA862683	21RB22955		2020	Egypt	Africa	Cervical lymph nodes	Pathogen.env	Egypt: Cairo	Pig	2	missing	Brucellosis	AHRI\, Egypt	21RB22955
SRR20664554	WGS	538	461371443	SAMN29988373	264540440	FRIEDRICH-LOEFFLER-INSTITUT	public	run.zq,fastq,sra	ncbi,s3,gs	s3.us-east-1,gs.US,ncbi.public	SRX16687153	Illumina MiSeq	PAIRED	RANDOM	GENOMIC	Brucella suis bv. 2	ILLUMINA	2022-12-31T00:00:00Z	21RB22968	SRP388331	2022-07-27T06:19:00Z	1	PRJNA862683	21RB22968		2020	Egypt	Africa	Cervical lymph nodes	Pathogen.env	Egypt: Cairo	Pig	2	missing	Brucellosis	AHRI\, Egypt	21RB22968
SRR20664555	WGS	522	573224738	SAMN29988372	327303143	FRIEDRICH-LOEFFLER-INSTITUT	public	fastq,sra,run.zq	ncbi,s3,gs	gs.US,s3.us-east-1,ncbi.public	SRX16687152	Illumina MiSeq	PAIRED	RANDOM	GENOMIC	Brucella suis bv. 2	ILLUMINA	2022-12-31T00:00:00Z	21RB22967	SRP388331	2022-07-27T06:19:00Z	1	PRJNA862683	21RB22967		2020	Egypt	Africa	Cervical lymph nodes	Pathogen.env	Egypt: Cairo	Pig	2	missing	Brucellosis	AHRI\, Egypt	21RB22967
SRR20664556	WGS	540	183570663	SAMN29988371	130662390	FRIEDRICH-LOEFFLER-INSTITUT	public	run.zq,fastq,sra	gs,ncbi,s3	gs.US,ncbi.public,s3.us-east-1	SRX16687151	Illumina MiSeq	PAIRED	RANDOM	GENOMIC	Brucella suis bv. 2	ILLUMINA	2022-12-31T00:00:00Z	21RB22964	SRP388331	2022-07-27T06:19:00Z	1	PRJNA862683	21RB22964		2020	Egypt	Africa	Cervical lymph nodes	Pathogen.env	Egypt: Cairo	Pig	2	missing	Brucellosis	AHRI\, Egypt	21RB22964
SRR20664557	WGS	557	503467392	SAMN29988370	291565362	FRIEDRICH-LOEFFLER-INSTITUT	public	fastq,sra,run.zq	s3,gs,ncbi	gs.US,ncbi.public,s3.us-east-1	SRX16687150	Illumina MiSeq	PAIRED	RANDOM	GENOMIC	Brucella suis bv. 2	ILLUMINA	2022-12-31T00:00:00Z	21RB22963	SRP388331	2022-07-27T06:19:00Z	1	PRJNA862683	21RB22963		2020	Egypt	Africa	Cervical lymph nodes	Pathogen.env	Egypt: Cairo	Pig	2	missing	Brucellosis	AHRI\, Egypt	21RB22963
SRR20664558	WGS	523	503154490	SAMN29988361	278944283	FRIEDRICH-LOEFFLER-INSTITUT	public	run.zq,sra,fastq	ncbi,s3,gs	ncbi.public,gs.US,s3.us-east-1	SRX16687149	Illumina MiSeq	PAIRED	RANDOM	GENOMIC	Brucella suis bv. 2	ILLUMINA	2022-12-31T00:00:00Z	21RB22954	SRP388331	2022-07-27T06:19:00Z	1	PRJNA862683	21RB22954		2020	Egypt	Africa	Cervical lymph nodes	Pathogen.env	Egypt: Cairo	Pig	2	missing	Brucellosis	AHRI\, Egypt	21RB22954
SRR20664559	WGS	531	516989078	SAMN29988360	292153077	FRIEDRICH-LOEFFLER-INSTITUT	public	fastq,sra,run.zq	s3,gs,ncbi	ncbi.public,s3.us-east-1,gs.US	SRX16687148	Illumina MiSeq	PAIRED	RANDOM	GENOMIC	Brucella suis bv. 2	ILLUMINA	2022-12-31T00:00:00Z	21RB22953	SRP388331	2022-07-27T06:19:00Z	1	PRJNA862683	21RB22953		2020	Egypt	Africa	Cervical lymph nodes	Pathogen.env	Egypt: Cairo	Pig	2	missing	Brucellosis	AHRI\, Egypt	21RB22953
SRR452292	WGS	80	330000000	SAMN00847564	241507356	SHIHEZI UNIVERSITY	public	fastq,run.zq,sra	gs,ncbi,s3	gs.US,ncbi.public,s3.us-east-1	SRX134780	Illumina HiSeq 2000	SINGLE	RANDOM	GENOMIC	Brucella suis 019	ILLUMINA	2012-04-12T00:00:00Z	019	SRP011996	2012-08-11T23:59:00Z	2	PRJNA157955	019-1	019
SRR629758	WGS	202	1233223736	SAMN00839712	748484259	BI	public	run.zq,sra	gs,s3,ncbi	gs.US,s3.us-east-1,ncbi.public	SRX176451	Illumina HiSeq 2000	PAIRED	RANDOM	GENOMIC	Brucella suis 01-5744	ILLUMINA	2012-12-10T00:00:00Z	Brucella suis 01-5744	SRP019318	2012-12-10T04:24:00Z	1	PRJNA173515	Solexa-97983	5744-01-01													187509	187509	SL-HAQ	broadinstitute.org:bsp.prod.sample:2TO1G	broadinstitute.org:bsp.prod.sample:2TO1G	DNA:DNA Somatic	G18352	G18352	D0YUUACXX120713	120713_SL-HAQ_0200_AFCD0YUUACXX	30016	30016
SRR726437	WGS	202	1310099482	SAMN00839713	691407521	BI	public	bam,run.zq,sra	ncbi,gs,s3	ncbi.public,gs.US,s3.us-east-1	SRX152313	Illumina HiSeq 2000	PAIRED	RANDOM	GENOMIC	Brucella suis F5/05-10	ILLUMINA	2013-02-15T00:00:00Z	Brucella suis F5/05-10	SRP019317	2013-02-15T11:33:00Z	1	PRJNA173516	Pond-151342	F5/5/2010													185394	185394	SL-HBE	broadinstitute.org:bsp.prod.sample:2SC3C	broadinstitute.org:bsp.prod.sample:2SC3C	DNA:DNA Somatic	G18345	G18345	D0UU7ACXX120513	120513_SL-HBE_0139_BFCD0UU7ACXX	29710	29710
SRR6028133	RIP-Seq	80	1476251440	SAMN07634025	581815065	GEO	public	fastq,run.zq,sra	gs,ncbi,s3	gs.US,ncbi.public,s3.us-east-1	SRX3178563	NextSeq 500	SINGLE	other	TRANSCRIPTOMIC	Streptococcus pneumoniae D39	ILLUMINA	2018-02-14T00:00:00Z	GSM2780345	SRP117320	2017-09-12T10:24:00Z	1	PRJNA406892		D39
SRR6028134	RIP-Seq	80	1664941520	SAMN07634024	647439898	GEO	public	fastq,run.zq,sra	gs,ncbi,s3	gs.US,ncbi.public,s3.us-east-1	SRX3178564	NextSeq 500	SINGLE	other	TRANSCRIPTOMIC	Streptococcus pneumoniae D39	ILLUMINA	2018-02-14T00:00:00Z	GSM2780346	SRP117320	2017-09-12T10:24:00Z	1	PRJNA406892		D39
SRR6028135	RIP-Seq	80	1542456480	SAMN07634023	599994083	GEO	public	fastq,run.zq,sra	gs,ncbi,s3	gs.US,ncbi.public,s3.us-east-1	SRX3178565	NextSeq 500	SINGLE	other	TRANSCRIPTOMIC	Streptococcus pneumoniae D39	ILLUMINA	2018-02-14T00:00:00Z	GSM2780347	SRP117320	2017-09-12T10:25:00Z	1	PRJNA406892		D39
SRR6028136	RIP-Seq	80	2159468320	SAMN07634022	840378122	GEO	public	fastq,run.zq,sra	gs,ncbi,s3	gs.US,ncbi.public,s3.us-east-1	SRX3178566	NextSeq 500	SINGLE	other	TRANSCRIPTOMIC	Streptococcus pneumoniae D39	ILLUMINA	2018-02-14T00:00:00Z	GSM2780348	SRP117320	2017-09-12T10:27:00Z	1	PRJNA406892		D39
SRR6028137	RIP-Seq	80	2112939360	SAMN07634021	823358677	GEO	public	fastq,run.zq,sra	gs,ncbi,s3	gs.US,ncbi.public,s3.us-east-1	SRX3178567	NextSeq 500	SINGLE	other	TRANSCRIPTOMIC	Streptococcus pneumoniae D39	ILLUMINA	2018-02-14T00:00:00Z	GSM2780349	SRP117320	2017-09-12T10:26:00Z	1	PRJNA406892		D39
SRR6028138	RIP-Seq	80	1966132880	SAMN07634020	771393489	GEO	public	fastq,run.zq,sra	gs,ncbi,s3	gs.US,ncbi.public,s3.us-east-1	SRX3178568	NextSeq 500	SINGLE	other	TRANSCRIPTOMIC	Streptococcus pneumoniae D39	ILLUMINA	2018-02-14T00:00:00Z	GSM2780350	SRP117320	2017-09-12T10:25:00Z	1	PRJNA406892		D39
SRR6028139	RIP-Seq	80	1906925200	SAMN07634019	744173036	GEO	public	fastq,run.zq,sra	gs,ncbi,s3	gs.US,ncbi.public,s3.us-east-1	SRX3178569	NextSeq 500	SINGLE	other	TRANSCRIPTOMIC	Streptococcus pneumoniae D39	ILLUMINA	2018-02-14T00:00:00Z	GSM2780351	SRP117320	2017-09-12T10:25:00Z	1	PRJNA406892		D39
SRR6028140	RIP-Seq	80	1996278800	SAMN07634018	778926975	GEO	public	fastq,run.zq,sra	gs,ncbi,s3	gs.US,ncbi.public,s3.us-east-1	SRX3178570	NextSeq 500	SINGLE	other	TRANSCRIPTOMIC	Streptococcus pneumoniae D39	ILLUMINA	2018-02-14T00:00:00Z	GSM2780352	SRP117320	2017-09-12T10:27:00Z	1	PRJNA406892		D39
SRR6028141	RIP-Seq	80	2173915120	SAMN07634017	846661334	GEO	public	fastq,run.zq,sra	gs,ncbi,s3	gs.US,ncbi.public,s3.us-east-1	SRX3178571	NextSeq 500	SINGLE	other	TRANSCRIPTOMIC	Streptococcus pneumoniae D39	ILLUMINA	2018-02-14T00:00:00Z	GSM2780353	SRP117320	2017-09-12T10:26:00Z	1	PRJNA406892		D39
SRR20183481	WGS	274	335097098	SAMN29722400	157582416	UNIVERSITY OF LJUBLJANA, VETERINARY FACULTY	public	sra,run.zq,fastq	ncbi,gs,s3	ncbi.public,gs.US,s3.us-east-1	SRX16218368	NextSeq 500	PAIRED	RANDOM	GENOMIC	Brucella suis	ILLUMINA	2022-11-07T00:00:00Z	BS10	SRP386352	2022-07-14T06:35:00Z	1	PRJNA858580	10	BS10	2017	Slovenia	Europe	Wild boar	Microbe\, viral or environmental	Slovenia	Sus scrofa
SRR20183482	WGS	278	380855021	SAMN29722399	179550240	UNIVERSITY OF LJUBLJANA, VETERINARY FACULTY	public	run.zq,sra,fastq	s3,ncbi,gs	s3.us-east-1,ncbi.public,gs.US	SRX16218367	NextSeq 500	PAIRED	RANDOM	GENOMIC	Brucella suis	ILLUMINA	2022-11-07T00:00:00Z	BS9	SRP386352	2022-07-14T06:35:00Z	1	PRJNA858580	9	BS9	2018	Slovenia	Europe	Hare	Microbe\, viral or environmental	Slovenia	Lepus europaeus
SRR20183483	WGS	276	429077222	SAMN29722398	201183765	UNIVERSITY OF LJUBLJANA, VETERINARY FACULTY	public	sra,fastq,run.zq	s3,gs,ncbi	s3.us-east-1,gs.US,ncbi.public	SRX16218366	NextSeq 500	PAIRED	RANDOM	GENOMIC	Brucella suis	ILLUMINA	2022-11-07T00:00:00Z	BS8	SRP386352	2022-07-14T06:35:00Z	1	PRJNA858580	8	BS8	2017	Slovenia	Europe	Wild boar	Microbe\, viral or environmental	Slovenia	Sus scrofa
SRR20183484	WGS	277	406002504	SAMN29722397	192260949	UNIVERSITY OF LJUBLJANA, VETERINARY FACULTY	public	sra,run.zq,fastq	s3,gs,ncbi	s3.us-east-1,gs.US,ncbi.public	SRX16218365	NextSeq 500	PAIRED	RANDOM	GENOMIC	Brucella suis	ILLUMINA	2022-11-07T00:00:00Z	BS7	SRP386352	2022-07-14T06:35:00Z	1	PRJNA858580	7	BS7	2017	Slovenia	Europe	Wild boar	Microbe\, viral or environmental	Slovenia	Sus scrofa
SRR20183485	WGS	275	417486318	SAMN29722396	195617014	UNIVERSITY OF LJUBLJANA, VETERINARY FACULTY	public	run.zq,fastq,sra	ncbi,gs,s3	gs.US,ncbi.public,s3.us-east-1	SRX16218364	NextSeq 500	PAIRED	RANDOM	GENOMIC	Brucella suis	ILLUMINA	2022-11-07T00:00:00Z	BS6	SRP386352	2022-07-14T06:35:00Z	1	PRJNA858580	6	BS6	2017	Slovenia	Europe	Wild boar	Microbe\, viral or environmental	Slovenia	Sus scrofa
SRR20183486	WGS	278	424322966	SAMN29722395	198377591	UNIVERSITY OF LJUBLJANA, VETERINARY FACULTY	public	run.zq,fastq,sra	ncbi,s3,gs	ncbi.public,s3.us-east-1,gs.US	SRX16218363	NextSeq 500	PAIRED	RANDOM	GENOMIC	Brucella suis	ILLUMINA	2022-11-07T00:00:00Z	BS5	SRP386352	2022-07-14T06:35:00Z	1	PRJNA858580	5	BS5	2018	Slovenia	Europe	Wild boar	Microbe\, viral or environmental	Slovenia	Sus scrofa
SRR20183487	WGS	277	450090597	SAMN29722394	210445132	UNIVERSITY OF LJUBLJANA, VETERINARY FACULTY	public	run.zq,sra,fastq	s3,ncbi,gs	s3.us-east-1,gs.US,ncbi.public	SRX16218362	NextSeq 500	PAIRED	RANDOM	GENOMIC	Brucella suis	ILLUMINA	2022-11-07T00:00:00Z	BS4	SRP386352	2022-07-14T06:35:00Z	1	PRJNA858580	4	BS4	2017	Slovenia	Europe	Wild boar	Microbe\, viral or environmental	Slovenia	Sus scrofa
SRR20183488	WGS	277	296039784	SAMN29722393	138628244	UNIVERSITY OF LJUBLJANA, VETERINARY FACULTY	public	fastq,run.zq,sra	ncbi,s3,gs	gs.US,ncbi.public,s3.us-east-1	SRX16218361	NextSeq 500	PAIRED	RANDOM	GENOMIC	Brucella suis	ILLUMINA	2022-11-07T00:00:00Z	BS3	SRP386352	2022-07-14T06:35:00Z	1	PRJNA858580	3	BS3	2017	Slovenia	Europe	Wild boar	Microbe\, viral or environmental	Slovenia	Sus scrofa
SRR20183489	WGS	302	880733170	SAMN29722407	289272236	UNIVERSITY OF LJUBLJANA, VETERINARY FACULTY	public	run.zq,fastq,sra	gs,ncbi,s3	gs.US,ncbi.public,s3.us-east-1	SRX16218360	Illumina NovaSeq 6000	PAIRED	RANDOM	GENOMIC	Brucella suis	ILLUMINA	2022-11-07T00:00:00Z	BS17	SRP386352	2022-07-14T06:36:00Z	1	PRJNA858580	17	BS17	2019	Slovenia	Europe	Wild boar	Microbe\, viral or environmental	Slovenia	Sus scrofa
SRR20183490	WGS	302	920669046	SAMN29722406	305640226	UNIVERSITY OF LJUBLJANA, VETERINARY FACULTY	public	sra,fastq,run.zq	ncbi,s3,gs	gs.US,s3.us-east-1,ncbi.public	SRX16218359	Illumina NovaSeq 6000	PAIRED	RANDOM	GENOMIC	Brucella suis	ILLUMINA	2022-11-07T00:00:00Z	BS16	SRP386352	2022-07-14T06:36:00Z	1	PRJNA858580	16	BS16	2019	Slovenia	Europe	Wild boar	Microbe\, viral or environmental	Slovenia	Sus scrofa
SRR20183491	WGS	302	850823392	SAMN29722405	285931805	UNIVERSITY OF LJUBLJANA, VETERINARY FACULTY	public	sra,run.zq,fastq	ncbi,s3,gs	gs.US,s3.us-east-1,ncbi.public	SRX16218358	Illumina NovaSeq 6000	PAIRED	RANDOM	GENOMIC	Brucella suis	ILLUMINA	2022-11-07T00:00:00Z	BS15	SRP386352	2022-07-14T06:35:00Z	1	PRJNA858580	15	BS15	2019	Slovenia	Europe	Wild boar	Microbe\, viral or environmental	Slovenia	Sus scrofa
SRR20183492	WGS	300	1299737400	SAMN29722404	602273282	UNIVERSITY OF LJUBLJANA, VETERINARY FACULTY	public	sra,run.zq,fastq	s3,ncbi,gs	s3.us-east-1,gs.US,ncbi.public	SRX16218357	NextSeq 500	PAIRED	RANDOM	GENOMIC	Brucella suis	ILLUMINA	2022-11-07T00:00:00Z	BS14	SRP386352	2022-07-14T06:36:00Z	1	PRJNA858580	14	BS14	2019	Slovenia	Europe	Wild boar	Microbe\, viral or environmental	Slovenia	Sus scrofa
SRR20183493	WGS	300	1198060200	SAMN29722403	552885616	UNIVERSITY OF LJUBLJANA, VETERINARY FACULTY	public	fastq,sra,run.zq	ncbi,gs,s3	ncbi.public,gs.US,s3.us-east-1	SRX16218356	NextSeq 500	PAIRED	RANDOM	GENOMIC	Brucella suis	ILLUMINA	2022-11-07T00:00:00Z	BS13	SRP386352	2022-07-14T06:37:00Z	1	PRJNA858580	13	BS13	2019	Slovenia	Europe	Wild boar	Microbe\, viral or environmental	Slovenia	Sus scrofa
SRR20183494	WGS	279	429248496	SAMN29722402	201758826	UNIVERSITY OF LJUBLJANA, VETERINARY FACULTY	public	fastq,sra,run.zq	gs,s3,ncbi	s3.us-east-1,ncbi.public,gs.US	SRX16218355	NextSeq 500	PAIRED	RANDOM	GENOMIC	Brucella suis	ILLUMINA	2022-11-07T00:00:00Z	BS12	SRP386352	2022-07-14T06:35:00Z	1	PRJNA858580	12	BS12	2018	Slovenia	Europe	Wild boar	Microbe\, viral or environmental	Slovenia	Sus scrofa
SRR20183495	WGS	278	430319435	SAMN29722401	201472417	UNIVERSITY OF LJUBLJANA, VETERINARY FACULTY	public	fastq,sra,run.zq	s3,gs,ncbi	gs.US,ncbi.public,s3.us-east-1	SRX16218354	NextSeq 500	PAIRED	RANDOM	GENOMIC	Brucella suis	ILLUMINA	2022-11-07T00:00:00Z	BS11	SRP386352	2022-07-14T06:35:00Z	1	PRJNA858580	11	BS11	2018	Slovenia	Europe	Wild boar	Microbe\, viral or environmental	Slovenia	Sus scrofa
SRR20183496	WGS	276	409355068	SAMN29722392	191712950	UNIVERSITY OF LJUBLJANA, VETERINARY FACULTY	public	sra,run.zq,fastq	s3,gs,ncbi	s3.us-east-1,ncbi.public,gs.US	SRX16218353	NextSeq 500	PAIRED	RANDOM	GENOMIC	Brucella suis	ILLUMINA	2022-11-07T00:00:00Z	BS2	SRP386352	2022-07-14T06:35:00Z	1	PRJNA858580	2	BS2	2017	Slovenia	Europe	Wild boar	Microbe\, viral or environmental	Slovenia	Sus scrofa
SRR20183497	WGS	276	382332587	SAMN29722391	179348600	UNIVERSITY OF LJUBLJANA, VETERINARY FACULTY	public	run.zq,fastq,sra	gs,s3,ncbi	s3.us-east-1,ncbi.public,gs.US	SRX16218352	NextSeq 500	PAIRED	RANDOM	GENOMIC	Brucella suis	ILLUMINA	2022-11-07T00:00:00Z	BS1	SRP386352	2022-07-14T06:35:00Z	1	PRJNA858580	1	BS1	2017	Slovenia	Europe	Wild boar	Microbe\, viral or environmental	Slovenia	Sus scrofa
SRR21205537	CLONEEND	660	660	SAMN30502500	56563	INNER MONGOLIA AGRICULTURAL UNIVERSITY	public	sra,fastq	s3,gs,ncbi	s3.us-east-1,ncbi.public,gs.US	SRX17216323	Illumina HiSeq 2000	SINGLE	PCR	GENOMIC	Brucella suis	ILLUMINA	2022-08-26T00:00:00Z	GL0002189	SRP394076	2022-08-26T02:40:00Z	1	PRJNA873873	GL_0002189	Brucella B.suis	2014-06-01	China	Asia	China	Microbe\, viral or environmental	China:Inner MongoliaHohot	mammal					B. suis S2 Vaccine
SRR19361256	WGS	478	554541656	SAMN28557423	328433001	TAMILNADU VETERINARY AND ANIMAL SCIENCES UNIVERSITY	public	run.zq,fastq,sra	ncbi,gs,s3	gs.US,ncbi.public,s3.us-east-1	SRX15419974	Illumina MiSeq	PAIRED	RANDOM	GENOMIC	Brucella suis	ILLUMINA	2022-05-23T00:00:00Z	brucella_suis_tanuvas_1	SRP376662	2022-05-23T13:57:00Z	1	PRJNA839908	1		2017	India	Asia	foetal_stomach_content	Pathogen.cl	India: nagapattinam\,tamilnadu	pig		10.3774 N 79.8495 E	abortion	nr_senthil	tanuvas_1
ERR775239	WGS	200	626352600	SAMEA2821527	326394834	THE WELLCOME TRUST SANGER INSTITUTE	public	run.zq,sra	ncbi,gs,s3	gs.US,s3.us-east-1,ncbi.public	ERX718118	Illumina HiSeq 2000	PAIRED	RANDOM	GENOMIC	Brucella suis	ILLUMINA	2015-03-04T00:00:00Z	SAMEA2821527	ERP004102	2016-03-08T19:58:00Z	1	PRJEB4782	12236307
SRR1786972	WGS	596	654165941	SAMN03292446	433834490	CBIO INC	public	run.zq,fastq,sra	s3,ncbi,gs	gs.US,ncbi.public,s3.us-east-1	SRX865198	Illumina MiSeq	PAIRED	RANDOM	GENOMIC	Brucella suis	ILLUMINA	2015-02-05T00:00:00Z	BSUI001	SRP052870	2015-02-04T16:26:00Z	1	PRJNA257008	BSUI001-LIB-1	Human/AR/US/1981	1981	USA	North America	Missing	Pathogen.combined.1.0,Pathogen.cl	USA:Arkansas			Missing	Brucellosis
SRR8550473	WGS	280	626729476	SAMN10882783	308345014	ISTITUTO ZOOPROFILATTICO SPERIMENTALE DELL'ABRUZZO E DEL MOLISE "G. CAPORALE"	public	sra,run.zq,fastq	s3,ncbi,gs	ncbi.public,s3.us-east-1,gs.US	SRX5352437	NextSeq 500	PAIRED	RANDOM	GENOMIC	Brucella suis	ILLUMINA	2019-06-17T00:00:00Z	Bs_441	SRP184684	2019-02-08T10:33:00Z	1	PRJNA497793	S263	S263	2007	Spain	Europe	wildlife	Pathogen.cl	Spain: Pyrenees\, Aragon	Sus scrofa	2	missing	missing	CITA de Aragon-Spain
SRR8550474	WGS	292	250023466	SAMN10882784	123325082	ISTITUTO ZOOPROFILATTICO SPERIMENTALE DELL'ABRUZZO E DEL MOLISE "G. CAPORALE"	public	sra,fastq,run.zq	s3,gs,ncbi	s3.us-east-1,gs.US,ncbi.public	SRX5352436	NextSeq 500	PAIRED	RANDOM	GENOMIC	Brucella suis	ILLUMINA	2019-06-17T00:00:00Z	Bs_427	SRP184684	2019-02-08T10:32:00Z	1	PRJNA497793	S251	S251	2007	Spain	Europe	wildlife	Pathogen.cl	Spain: Navarra	Sus scrofa	2	missing	missing	CITA de Aragon-Spain
SRR8550475	WGS	224	85106484	SAMN10882781	40519416	ISTITUTO ZOOPROFILATTICO SPERIMENTALE DELL'ABRUZZO E DEL MOLISE "G. CAPORALE"	public	fastq,run.zq,sra	gs,s3,ncbi	s3.us-east-1,gs.US,ncbi.public	SRX5352435	NextSeq 500	PAIRED	RANDOM	GENOMIC	Brucella suis	ILLUMINA	2019-06-17T00:00:00Z	Bs_443	SRP184684	2019-02-08T10:32:00Z	1	PRJNA497793	S220	S220	2006	Spain	Europe	wildlife	Pathogen.cl	Spain: Catalua	Lepus europaeus	2	missing	missing	CITA de Aragon-Spain
SRR8550476	WGS	293	103681756	SAMN10882782	51406321	ISTITUTO ZOOPROFILATTICO SPERIMENTALE DELL'ABRUZZO E DEL MOLISE "G. CAPORALE"	public	run.zq,sra,fastq	ncbi,s3,gs	ncbi.public,s3.us-east-1,gs.US	SRX5352434	NextSeq 500	PAIRED	RANDOM	GENOMIC	Brucella suis	ILLUMINA	2019-06-17T00:00:00Z	Bs_458	SRP184684	2019-02-08T10:32:00Z	1	PRJNA497793	S235	S235	2006	Spain	Europe	wildlife	Pathogen.cl	Spain: Navarra	Sus scrofa	2	missing	missing	CITA de Aragon-Spain
SRR8550477	WGS	278	705667958	SAMN10882805	361189579	ISTITUTO ZOOPROFILATTICO SPERIMENTALE DELL'ABRUZZO E DEL MOLISE "G. CAPORALE"	public	sra,run.zq,fastq	s3,gs,ncbi	s3.us-east-1,ncbi.public,gs.US	SRX5352433	NextSeq 500	PAIRED	RANDOM	GENOMIC	Brucella suis	ILLUMINA	2019-06-17T00:00:00Z	Bs_224	SRP184684	2019-02-08T10:33:00Z	1	PRJNA497793	00-4718	00-4718	2000	France	Europe	wildlife	Pathogen.cl	France: Auvergne-Rhne-Alpes\, Allier (03)	Sus scrofa	2	missing	missing	ANSES
SRR8550478	WGS	261	302682881	SAMN10882806	154775966	ISTITUTO ZOOPROFILATTICO SPERIMENTALE DELL'ABRUZZO E DEL MOLISE "G. CAPORALE"	public	sra,fastq,run.zq	ncbi,gs,s3	gs.US,ncbi.public,s3.us-east-1	SRX5352432	NextSeq 500	PAIRED	RANDOM	GENOMIC	Brucella suis	ILLUMINA	2019-06-17T00:00:00Z	Bs_223	SRP184684	2019-02-08T10:33:00Z	1	PRJNA497793	00-8126	00-8126	2000	France	Europe	wildlife	Pathogen.cl	France: Auvergne-Rhne-Alpes\, Allier (03)	Lepus europaeus	2	missing	missing	ANSES
SRR8550479	WGS	260	396676360	SAMN10882797	202527976	ISTITUTO ZOOPROFILATTICO SPERIMENTALE DELL'ABRUZZO E DEL MOLISE "G. CAPORALE"	public	fastq,run.zq,sra	gs,s3,ncbi	gs.US,ncbi.public,s3.us-east-1	SRX5352431	NextSeq 500	PAIRED	RANDOM	GENOMIC	Brucella suis	ILLUMINA	2019-06-17T00:00:00Z	Bs_89	SRP184684	2019-02-08T10:33:00Z	1	PRJNA497793	13-1087-2016	13-1087-2016	2013	France	Europe	wildlife	Pathogen.cl	France: Normandie\, Orne (61)	Sus scrofa	2	missing	missing	ANSES
SRR8550480	WGS	262	265536998	SAMN10882798	135517812	ISTITUTO ZOOPROFILATTICO SPERIMENTALE DELL'ABRUZZO E DEL MOLISE "G. CAPORALE"	public	sra,run.zq,fastq	gs,s3,ncbi	gs.US,s3.us-east-1,ncbi.public	SRX5352430	NextSeq 500	PAIRED	RANDOM	GENOMIC	Brucella suis	ILLUMINA	2019-06-17T00:00:00Z	Bs_88	SRP184684	2019-02-08T10:33:00Z	1	PRJNA497793	14-1778-4573(7)	14-1778-4573(7)	2014	France	Europe	missing	Pathogen.cl	France: Nouvelle-Aquitaine\, Pyrnes-Atlantiques (64)	Sus scrofa domesticus	2	missing	missing	ANSES
SRR8550481	WGS	270	197804043	SAMN10882799	101239927	ISTITUTO ZOOPROFILATTICO SPERIMENTALE DELL'ABRUZZO E DEL MOLISE "G. CAPORALE"	public	fastq,run.zq,sra	s3,ncbi,gs	s3.us-east-1,gs.US,ncbi.public	SRX5352429	NextSeq 500	PAIRED	RANDOM	GENOMIC	Brucella suis	ILLUMINA	2019-06-17T00:00:00Z	Bs_146	SRP184684	2019-02-08T10:32:00Z	1	PRJNA497793	15-384-1044	15-384-1044	2015	France	Europe	missing	Pathogen.cl	France: Bretagne\, Finistre (29)	Sus scrofa domesticus	2	missing	missing	ANSES
SRR8550482	WGS	261	402543986	SAMN10882800	205323799	ISTITUTO ZOOPROFILATTICO SPERIMENTALE DELL'ABRUZZO E DEL MOLISE "G. CAPORALE"	public	run.zq,sra,fastq	s3,gs,ncbi	s3.us-east-1,ncbi.public,gs.US	SRX5352428	NextSeq 500	PAIRED	RANDOM	GENOMIC	Brucella suis	ILLUMINA	2019-06-17T00:00:00Z	Bs_44	SRP184684	2019-02-08T10:33:00Z	1	PRJNA497793	96-7028	96-7028	1996	France	Europe	missing	Pathogen.cl	France: Auvergne-Rhne-Alpes\, Loire (42)	Sus scrofa domesticus	2	missing	missing	ANSES
SRR8550483	WGS	260	208144952	SAMN10882801	106513098	ISTITUTO ZOOPROFILATTICO SPERIMENTALE DELL'ABRUZZO E DEL MOLISE "G. CAPORALE"	public	run.zq,sra,fastq	s3,gs,ncbi	s3.us-east-1,ncbi.public,gs.US	SRX5352427	NextSeq 500	PAIRED	RANDOM	GENOMIC	Brucella suis	ILLUMINA	2019-06-17T00:00:00Z	Bs_103	SRP184684	2019-02-08T10:32:00Z	1	PRJNA497793	97-4924-10	97-4924-10	1997	France	Europe	missing	Pathogen.cl	France: Nouvelle-Aquitaine\, Lot-et-Garonne (47)	Sus scrofa domesticus	2	missing	missing	ANSES
SRR8550484	WGS	264	223994007	SAMN10882802	114513396	ISTITUTO ZOOPROFILATTICO SPERIMENTALE DELL'ABRUZZO E DEL MOLISE "G. CAPORALE"	public	sra,run.zq,fastq	ncbi,s3,gs	ncbi.public,s3.us-east-1,gs.US	SRX5352426	NextSeq 500	PAIRED	RANDOM	GENOMIC	Brucella suis	ILLUMINA	2019-06-17T00:00:00Z	Bs_152	SRP184684	2019-02-08T10:32:00Z	1	PRJNA497793	98-7296-1515	98-7296-1515	1995	France	Europe	wildlife	Pathogen.cl	France: Grand Est\, Haut-Rhin (68)	Lepus europaeus	2	missing	missing	ANSES
SRR8550485	WGS	260	457171071	SAMN10882803	232891138	ISTITUTO ZOOPROFILATTICO SPERIMENTALE DELL'ABRUZZO E DEL MOLISE "G. CAPORALE"	public	run.zq,sra,fastq	s3,gs,ncbi	ncbi.public,s3.us-east-1,gs.US	SRX5352425	NextSeq 500	PAIRED	RANDOM	GENOMIC	Brucella suis	ILLUMINA	2019-06-17T00:00:00Z	Bs_99	SRP184684	2019-02-08T10:33:00Z	1	PRJNA497793	99-8225_est_B1	99-8225_est_B1	1998	France	Europe	missing	Pathogen.cl	France: Centre-Val de Loire\, Cher (18)	Sus scrofa domesticus	2	missing	missing	ANSES
SRR8550486	WGS	266	582752335	SAMN10882804	298052293	ISTITUTO ZOOPROFILATTICO SPERIMENTALE DELL'ABRUZZO E DEL MOLISE "G. CAPORALE"	public	fastq,run.zq,sra	s3,ncbi,gs	gs.US,s3.us-east-1,ncbi.public	SRX5352424	NextSeq 500	PAIRED	RANDOM	GENOMIC	Brucella suis	ILLUMINA	2019-06-17T00:00:00Z	Bs_215	SRP184684	2019-02-08T10:33:00Z	1	PRJNA497793	99-11891-3851-Est	99-11891-3851-Est	1999	France	Europe	wildlife	Pathogen.cl	France: Nouvelle-Aquitaine \, Vienne (86)	Sus scrofa	2	missing	missing	ANSES
SRR8550487	WGS	602	280584374	SAMN10882766	178694034	ISTITUTO ZOOPROFILATTICO SPERIMENTALE DELL'ABRUZZO E DEL MOLISE "G. CAPORALE"	public	sra,fastq,run.zq	ncbi,gs,s3	gs.US,s3.us-east-1,ncbi.public	SRX5352423	Illumina MiSeq	PAIRED	RANDOM	GENOMIC	Brucella suis	ILLUMINA	2019-06-17T00:00:00Z	Bs_267	SRP184684	2019-02-08T10:33:00Z	1	PRJNA497793	2007.TE.2835.1.7	2007.TE.2835.1.7	2007	Italy	Europe	missing	Pathogen.cl	Italy	Sus scrofa	2	missing	missing	Istituto Zooprofilattico Sperimentale dell'abruzzo e del Molise "G. Caporale"
SRR8550488	WGS	602	328262774	SAMN10882765	207856537	ISTITUTO ZOOPROFILATTICO SPERIMENTALE DELL'ABRUZZO E DEL MOLISE "G. CAPORALE"	public	run.zq,fastq,sra	gs,ncbi,s3	s3.us-east-1,gs.US,ncbi.public	SRX5352422	Illumina MiSeq	PAIRED	RANDOM	GENOMIC	Brucella suis	ILLUMINA	2019-06-17T00:00:00Z	Bs_244	SRP184684	2019-02-08T10:33:00Z	1	PRJNA497793	2007.TE.1066.1.3	2007.TE.1066.1.3	2007	Italy	Europe	missing	Pathogen.cl	Italy	Sus scrofa	2	missing	missing	Istituto Zooprofilattico Sperimentale dell'abruzzo e del Molise "G. Caporale"
SRR8550489	WGS	284	618237203	SAMN10882758	292982559	ISTITUTO ZOOPROFILATTICO SPERIMENTALE DELL'ABRUZZO E DEL MOLISE "G. CAPORALE"	public	fastq,sra,run.zq	ncbi,s3,gs	s3.us-east-1,ncbi.public,gs.US	SRX5352421	NextSeq 500	PAIRED	RANDOM	GENOMIC	Brucella suis	ILLUMINA	2019-06-17T00:00:00Z	Bs_341	SRP184684	2019-02-08T10:33:00Z	1	PRJNA497793	2006.TE.19050.1.1	2006.TE.19050.1.1	2006	Italy	Europe	missing	Pathogen.cl	Italy	Sus scrofa	2	missing	missing	Istituto Zooprofilattico Sperimentale dell'abruzzo e del Molise "G. Caporale"
SRR8550490	WGS	249	312934689	SAMN10882757	158623852	ISTITUTO ZOOPROFILATTICO SPERIMENTALE DELL'ABRUZZO E DEL MOLISE "G. CAPORALE"	public	sra,run.zq,fastq	s3,ncbi,gs	gs.US,ncbi.public,s3.us-east-1	SRX5352420	NextSeq 500	PAIRED	RANDOM	GENOMIC	Brucella suis	ILLUMINA	2019-06-17T00:00:00Z	Bs_338	SRP184684	2019-02-08T10:33:00Z	1	PRJNA497793	2004.TE.6594.1.1	2004.TE.6594.1.1	2004	Italy	Europe	missing	Pathogen.cl	Italy	Sus scrofa	2	missing	missing	Istituto Zooprofilattico Sperimentale dell'abruzzo e del Molise "G. Caporale"
SRR8550491	WGS	602	252522144	SAMN10882760	159949920	ISTITUTO ZOOPROFILATTICO SPERIMENTALE DELL'ABRUZZO E DEL MOLISE "G. CAPORALE"	public	run.zq,sra,fastq	s3,gs,ncbi	ncbi.public,s3.us-east-1,gs.US	SRX5352419	Illumina MiSeq	PAIRED	RANDOM	GENOMIC	Brucella suis	ILLUMINA	2019-06-17T00:00:00Z	Bs_252	SRP184684	2019-02-08T10:33:00Z	1	PRJNA497793	2006.TE.5061.1.5	2006.TE.5061.1.5	2006	Italy	Europe	missing	Pathogen.cl	Italy	Sus scrofa	2	missing	missing	Istituto Zooprofilattico Sperimentale dell'abruzzo e del Molise "G. Caporale"
SRR8550492	WGS	245	558949348	SAMN10882759	262825198	ISTITUTO ZOOPROFILATTICO SPERIMENTALE DELL'ABRUZZO E DEL MOLISE "G. CAPORALE"	public	sra,fastq,run.zq	ncbi,s3,gs	s3.us-east-1,gs.US,ncbi.public	SRX5352418	NextSeq 500	PAIRED	RANDOM	GENOMIC	Brucella suis	ILLUMINA	2019-06-17T00:00:00Z	Bs_272	SRP184684	2019-02-08T10:33:00Z	1	PRJNA497793	2006.TE.19050.1.2	2006.TE.19050.1.2	2006	Italy	Europe	missing	Pathogen.cl	Italy	Sus scrofa	2	missing	missing	Istituto Zooprofilattico Sperimentale dell'abruzzo e del Molise "G. Caporale"
SRR8550493	WGS	262	514627983	SAMN10882762	260499999	ISTITUTO ZOOPROFILATTICO SPERIMENTALE DELL'ABRUZZO E DEL MOLISE "G. CAPORALE"	public	fastq,run.zq,sra	gs,s3,ncbi	ncbi.public,s3.us-east-1,gs.US	SRX5352417	NextSeq 500	PAIRED	RANDOM	GENOMIC	Brucella suis	ILLUMINA	2019-06-17T00:00:00Z	Bs_319	SRP184684	2019-02-08T10:33:00Z	1	PRJNA497793	2006.TE.5894.1.4	2006.TE.5894.1.4	2006	Italy	Europe	missing	Pathogen.cl	Italy	Sus scrofa	2	missing	missing	Istituto Zooprofilattico Sperimentale dell'abruzzo e del Molise "G. Caporale"
SRR8550494	WGS	286	323976776	SAMN10882761	164175187	ISTITUTO ZOOPROFILATTICO SPERIMENTALE DELL'ABRUZZO E DEL MOLISE "G. CAPORALE"	public	fastq,sra,run.zq	ncbi,s3,gs	s3.us-east-1,ncbi.public,gs.US	SRX5352416	NextSeq 500	PAIRED	RANDOM	GENOMIC	Brucella suis	ILLUMINA	2019-06-17T00:00:00Z	Bs_312	SRP184684	2019-02-08T10:33:00Z	1	PRJNA497793	2006.TE.5894.1.3	2006.TE.5894.1. 3	2006	Italy	Europe	missing	Pathogen.cl	Italy	Sus scrofa	2	missing	missing	Istituto Zooprofilattico Sperimentale dell'abruzzo e del Molise "G. Caporale"
SRR8550495	WGS	602	273483182	SAMN10882764	173553567	ISTITUTO ZOOPROFILATTICO SPERIMENTALE DELL'ABRUZZO E DEL MOLISE "G. CAPORALE"	public	run.zq,sra,fastq	ncbi,gs,s3	ncbi.public,gs.US,s3.us-east-1	SRX5352415	Illumina MiSeq	PAIRED	RANDOM	GENOMIC	Brucella suis	ILLUMINA	2019-06-17T00:00:00Z	Bs_247	SRP184684	2019-02-08T10:33:00Z	1	PRJNA497793	2007.TE.1066.1.1	2007.TE.1066.1.1	2007	Italy	Europe	missing	Pathogen.cl	Italy	Sus scrofa	2	missing	missing	Istituto Zooprofilattico Sperimentale dell'abruzzo e del Molise "G. Caporale"
SRR8550496	WGS	602	299055540	SAMN10882763	189275996	ISTITUTO ZOOPROFILATTICO SPERIMENTALE DELL'ABRUZZO E DEL MOLISE "G. CAPORALE"	public	run.zq,fastq,sra	ncbi,s3,gs	s3.us-east-1,ncbi.public,gs.US	SRX5352414	Illumina MiSeq	PAIRED	RANDOM	GENOMIC	Brucella suis	ILLUMINA	2019-06-17T00:00:00Z	Bs_254	SRP184684	2019-02-08T10:33:00Z	1	PRJNA497793	2006.TE.830.1.2	2006.TE.830.1.2	2006	Italy	Europe	missing	Pathogen.cl	Italy	Sus scrofa	2	missing	missing	Istituto Zooprofilattico Sperimentale dell'abruzzo e del Molise "G. Caporale"
SRR8550497	WGS	255	481774078	SAMN10882796	245133447	ISTITUTO ZOOPROFILATTICO SPERIMENTALE DELL'ABRUZZO E DEL MOLISE "G. CAPORALE"	public	sra,run.zq,fastq	s3,gs,ncbi	gs.US,s3.us-east-1,ncbi.public	SRX5352413	NextSeq 500	PAIRED	RANDOM	GENOMIC	Brucella suis	ILLUMINA	2019-06-17T00:00:00Z	Bs_133	SRP184684	2019-02-08T10:33:00Z	1	PRJNA497793	11-028-131	11-028-131	2010	France	Europe	wildlife	Pathogen.cl	France: Occitanie\, Hautes-Pyrnes (65)	Sus scrofa domesticus	2	missing	missing	ANSES
SRR8550498	WGS	266	322230778	SAMN10882795	164532862	ISTITUTO ZOOPROFILATTICO SPERIMENTALE DELL'ABRUZZO E DEL MOLISE "G. CAPORALE"	public	sra,run.zq,fastq	ncbi,s3,gs	s3.us-east-1,ncbi.public,gs.US	SRX5352412	NextSeq 500	PAIRED	RANDOM	GENOMIC	Brucella suis	ILLUMINA	2019-06-17T00:00:00Z	Bs_5	SRP184684	2019-02-08T10:33:00Z	1	PRJNA497793	09-1668-3236	09-1668-3236	2009	France	Europe	missing	Pathogen.cl	France: Centre-Val de Loire\, Cher (18)	Sus scrofa	2	missing	missing	ANSES
SRR8550499	WGS	290	430823574	SAMN10882788	212607091	ISTITUTO ZOOPROFILATTICO SPERIMENTALE DELL'ABRUZZO E DEL MOLISE "G. CAPORALE"	public	run.zq,fastq,sra	ncbi,gs,s3	gs.US,ncbi.public,s3.us-east-1	SRX5352411	NextSeq 500	PAIRED	RANDOM	GENOMIC	Brucella suis	ILLUMINA	2019-06-17T00:00:00Z	Bs_411	SRP184684	2019-02-08T10:33:00Z	1	PRJNA497793	S503	S503	2011	Spain	Europe	wildlife	Pathogen.cl	Spain: Foz-Calanda\, Aragon	Sus scrofa	2	missing	missing	CITA de Aragon-Spain
SRR8550500	WGS	290	103338112	SAMN10882787	51035430	ISTITUTO ZOOPROFILATTICO SPERIMENTALE DELL'ABRUZZO E DEL MOLISE "G. CAPORALE"	public	fastq,sra,run.zq	ncbi,s3,gs	s3.us-east-1,gs.US,ncbi.public	SRX5352410	NextSeq 500	PAIRED	RANDOM	GENOMIC	Brucella suis	ILLUMINA	2019-06-17T00:00:00Z	Bs_539	SRP184684	2019-02-08T10:33:00Z	1	PRJNA497793	S504	S504	2010	Spain	Europe	wildlife	Pathogen.cl	Spain: Purujosa\, \, Aragon	Sus scrofa	2	missing	missing	CITA de Aragon-Spain
SRR8550501	WGS	287	283725809	SAMN10882790	139825890	ISTITUTO ZOOPROFILATTICO SPERIMENTALE DELL'ABRUZZO E DEL MOLISE "G. CAPORALE"	public	run.zq,fastq,sra	gs,s3,ncbi	gs.US,s3.us-east-1,ncbi.public	SRX5352409	NextSeq 500	PAIRED	RANDOM	GENOMIC	Brucella suis	ILLUMINA	2019-06-17T00:00:00Z	Bs_412	SRP184684	2019-02-08T10:33:00Z	1	PRJNA497793	S769	S769	2012	Spain	Europe	Indoor industrial farm	Pathogen.cl	Spain: Huesca\, Aragon	Sus scrofa domesticus	2	missing	missing	CITA de Aragon-Spain
SRR8550502	WGS	291	134358548	SAMN10882789	66228790	ISTITUTO ZOOPROFILATTICO SPERIMENTALE DELL'ABRUZZO E DEL MOLISE "G. CAPORALE"	public	run.zq,sra,fastq	s3,ncbi,gs	s3.us-east-1,ncbi.public,gs.US	SRX5352408	NextSeq 500	PAIRED	RANDOM	GENOMIC	Brucella suis	ILLUMINA	2019-06-17T00:00:00Z	Bs_467	SRP184684	2019-02-08T10:32:00Z	1	PRJNA497793	S671	S671	2012	Spain	Europe	Indoor industrial farm	Pathogen.cl	Spain: Valencia	Sus scrofa domesticus	2	missing	missing	CITA de Aragon-Spain
SRR8550503	WGS	258	625310907	SAMN10882792	319205389	ISTITUTO ZOOPROFILATTICO SPERIMENTALE DELL'ABRUZZO E DEL MOLISE "G. CAPORALE"	public	sra,run.zq,fastq	ncbi,s3,gs	ncbi.public,gs.US,s3.us-east-1	SRX5352407	NextSeq 500	PAIRED	RANDOM	GENOMIC	Brucella suis	ILLUMINA	2019-06-17T00:00:00Z	Bs_9	SRP184684	2019-02-08T10:33:00Z	1	PRJNA497793	7563-02-01	7563-02-01	2002	France	Europe	wildlife	Pathogen.cl	France: Auvergne-Rhne-Alpes\, Isre (38)	Lepus europaeus	2	missing	missing	ANSES
SRR8550504	WGS	265	321515753	SAMN10882791	164201507	ISTITUTO ZOOPROFILATTICO SPERIMENTALE DELL'ABRUZZO E DEL MOLISE "G. CAPORALE"	public	run.zq,sra,fastq	gs,ncbi,s3	ncbi.public,gs.US,s3.us-east-1	SRX5352406	NextSeq 500	PAIRED	RANDOM	GENOMIC	Brucella suis	ILLUMINA	2019-06-17T00:00:00Z	Bs_32	SRP184684	2019-02-08T10:33:00Z	1	PRJNA497793	96-6378	96-6378	1996	France	Europe	wildlife	Pathogen.cl	France: Grand Est\, Moselle (57)	Sus scrofa	2	missing	missing	ANSES
SRR8550505	WGS	259	874519129	SAMN10882794	445352475	ISTITUTO ZOOPROFILATTICO SPERIMENTALE DELL'ABRUZZO E DEL MOLISE "G. CAPORALE"	public	sra,fastq,run.zq	s3,gs,ncbi	ncbi.public,gs.US,s3.us-east-1	SRX5352405	NextSeq 500	PAIRED	RANDOM	GENOMIC	Brucella suis	ILLUMINA	2019-06-17T00:00:00Z	Bs_29	SRP184684	2019-02-08T10:34:00Z	1	PRJNA497793	09-120-217	09-120-217	2008	France	Europe	wildlife	Pathogen.cl	France: Centre-Val de Loire\, Indre-et-Loire (37)	Lepus europaeus	2	missing	missing	ANSES
SRR8550506	WGS	261	212189877	SAMN10882793	108444689	ISTITUTO ZOOPROFILATTICO SPERIMENTALE DELL'ABRUZZO E DEL MOLISE "G. CAPORALE"	public	sra,run.zq,fastq	gs,s3,ncbi	gs.US,s3.us-east-1,ncbi.public	SRX5352404	NextSeq 500	PAIRED	RANDOM	GENOMIC	Brucella suis	ILLUMINA	2019-06-17T00:00:00Z	Bs_90	SRP184684	2019-02-08T10:33:00Z	1	PRJNA497793	06-2628-2	06-2628-2	2006	France	Europe	missing	Pathogen.cl	France: Bretagne\, Morbihan (56)	Sus scrofa domesticus	2	missing	missing	ANSES
SRR8550507	WGS	602	240676590	SAMN10882770	153329991	ISTITUTO ZOOPROFILATTICO SPERIMENTALE DELL'ABRUZZO E DEL MOLISE "G. CAPORALE"	public	run.zq,fastq,sra	s3,ncbi,gs	ncbi.public,gs.US,s3.us-east-1	SRX5352403	Illumina MiSeq	PAIRED	RANDOM	GENOMIC	Brucella suis	ILLUMINA	2019-06-17T00:00:00Z	Bs_337	SRP184684	2019-02-08T10:33:00Z	1	PRJNA497793	2008.TE.736.1.1	2008.TE.736.1.1	2008	Italy	Europe	missing	Pathogen.cl	Italy	Sus scrofa	2	missing	missing	Istituto Zooprofilattico Sperimentale dell'abruzzo e del Molise "G. Caporale"
SRR8550508	WGS	281	444489076	SAMN10882769	225652167	ISTITUTO ZOOPROFILATTICO SPERIMENTALE DELL'ABRUZZO E DEL MOLISE "G. CAPORALE"	public	sra,fastq,run.zq	s3,gs,ncbi	s3.us-east-1,gs.US,ncbi.public	SRX5352402	NextSeq 500	PAIRED	RANDOM	GENOMIC	Brucella suis	ILLUMINA	2019-06-17T00:00:00Z	Bs_339	SRP184684	2019-02-08T10:33:00Z	1	PRJNA497793	2008.TE.5442.1.1	2008.TE.5442.1.1	2008	Italy	Europe	missing	Pathogen.cl	Italy	Sus scrofa domesticus	2	missing	missing	Istituto Zooprofilattico Sperimentale dell'abruzzo e del Molise "G. Caporale"
SRR8550509	WGS	248	502531014	SAMN10882768	253388376	ISTITUTO ZOOPROFILATTICO SPERIMENTALE DELL'ABRUZZO E DEL MOLISE "G. CAPORALE"	public	fastq,run.zq,sra	gs,ncbi,s3	ncbi.public,s3.us-east-1,gs.US	SRX5352401	NextSeq 500	PAIRED	RANDOM	GENOMIC	Brucella suis	ILLUMINA	2019-06-17T00:00:00Z	Bs_280	SRP184684	2019-02-08T10:33:00Z	1	PRJNA497793	2008.TE.4723.1.1	2008.TE.4723.1.1	2008	Italy	Europe	missing	Pathogen.cl	Italy	Sus scrofa	2	missing	missing	Istituto Zooprofilattico Sperimentale dell'abruzzo e del Molise "G. Caporale"
SRR8550510	WGS	239	616091974	SAMN10882767	310638059	ISTITUTO ZOOPROFILATTICO SPERIMENTALE DELL'ABRUZZO E DEL MOLISE "G. CAPORALE"	public	sra,fastq,run.zq	s3,gs,ncbi	ncbi.public,gs.US,s3.us-east-1	SRX5352400	NextSeq 500	PAIRED	RANDOM	GENOMIC	Brucella suis	ILLUMINA	2019-06-17T00:00:00Z	Bs_336	SRP184684	2019-02-08T10:33:00Z	1	PRJNA497793	2008.TE.1929.1.1	2008.TE.1929.1.1	2008	Italy	Europe	missing	Pathogen.cl	Italy	Sus scrofa	2	missing	missing	Istituto Zooprofilattico Sperimentale dell'abruzzo e del Molise "G. Caporale"
SRR8550511	WGS	255	72202246	SAMN10882774	34870175	ISTITUTO ZOOPROFILATTICO SPERIMENTALE DELL'ABRUZZO E DEL MOLISE "G. CAPORALE"	public	sra,fastq,run.zq	s3,ncbi,gs	ncbi.public,s3.us-east-1,gs.US	SRX5352399	NextSeq 500	PAIRED	RANDOM	GENOMIC	Brucella suis	ILLUMINA	2019-06-17T00:00:00Z	Bs_492	SRP184684	2019-02-08T10:32:00Z	1	PRJNA497793	S1	S1	1992	Spain	Europe	Outdoor farm	Pathogen.cl	Spain: Salamanca\, Castilla y Leon	Sus scrofa domesticus	2	missing	missing	CITA de Aragon-Spain
SRR8550512	WGS	254	322740217	SAMN10882773	152649110	ISTITUTO ZOOPROFILATTICO SPERIMENTALE DELL'ABRUZZO E DEL MOLISE "G. CAPORALE"	public	sra,run.zq,fastq	gs,s3,ncbi	ncbi.public,gs.US,s3.us-east-1	SRX5352398	NextSeq 500	PAIRED	RANDOM	GENOMIC	Brucella suis	ILLUMINA	2019-06-17T00:00:00Z	Bs_340	SRP184684	2019-02-08T10:33:00Z	1	PRJNA497793	2013.TE.11767.1.1	2013.TE.11767.1.1	2013	Italy	Europe	missing	Pathogen.cl	Italy	Sus scrofa domesticus	2	missing	missing	Istituto Zooprofilattico Sperimentale dell'abruzzo e del Molise "G. Caporale"
SRR8550513	WGS	602	294311178	SAMN10882772	185667530	ISTITUTO ZOOPROFILATTICO SPERIMENTALE DELL'ABRUZZO E DEL MOLISE "G. CAPORALE"	public	fastq,sra,run.zq	ncbi,gs,s3	gs.US,s3.us-east-1,ncbi.public	SRX5352397	Illumina MiSeq	PAIRED	RANDOM	GENOMIC	Brucella suis	ILLUMINA	2019-06-17T00:00:00Z	Bs_353	SRP184684	2019-02-08T10:33:00Z	1	PRJNA497793	2009.TE.5156.1.1	2009.TE.5156.1.1	2009	Italy	Europe	missing	Pathogen.cl	Italy	Sus scrofa domesticus	2	missing	missing	Istituto Zooprofilattico Sperimentale dell'abruzzo e del Molise "G. Caporale"
SRR8550514	WGS	602	326450754	SAMN10882771	208647591	ISTITUTO ZOOPROFILATTICO SPERIMENTALE DELL'ABRUZZO E DEL MOLISE "G. CAPORALE"	public	sra,run.zq,fastq	gs,ncbi,s3	ncbi.public,s3.us-east-1,gs.US	SRX5352396	Illumina MiSeq	PAIRED	RANDOM	GENOMIC	Brucella suis	ILLUMINA	2019-06-17T00:00:00Z	Bs_242	SRP184684	2019-02-08T10:33:00Z	1	PRJNA497793	2009.TE.13056.1.2	2009.TE.13056.1.2	2009	Italy	Europe	missing	Pathogen.cl	Italy	Sus scrofa	2	missing	missing	Istituto Zooprofilattico Sperimentale dell'abruzzo e del Molise "G. Caporale"
SRR8550515	WGS	254	839252746	SAMN10882776	405086557	ISTITUTO ZOOPROFILATTICO SPERIMENTALE DELL'ABRUZZO E DEL MOLISE "G. CAPORALE"	public	sra,run.zq,fastq	gs,ncbi,s3	s3.us-east-1,ncbi.public,gs.US	SRX5352395	NextSeq 500	PAIRED	RANDOM	GENOMIC	Brucella suis	ILLUMINA	2019-06-17T00:00:00Z	Bs_470	SRP184684	2019-02-08T10:34:00Z	1	PRJNA497793	S21	S21	1999	Spain	Europe	Outdoor farm	Pathogen.cl	Spain: Huelva\, Andalucia	Sus scrofa domesticus	2	missing	missing	CITA de Aragon-Spain
SRR8550516	WGS	253	371294470	SAMN10882775	179983939	ISTITUTO ZOOPROFILATTICO SPERIMENTALE DELL'ABRUZZO E DEL MOLISE "G. CAPORALE"	public	run.zq,sra,fastq	gs,s3,ncbi	s3.us-east-1,ncbi.public,gs.US	SRX5352394	NextSeq 500	PAIRED	RANDOM	GENOMIC	Brucella suis	ILLUMINA	2019-06-17T00:00:00Z	Bs_471	SRP184684	2019-02-08T10:33:00Z	1	PRJNA497793	S13	S13	1998	Spain	Europe	Outdoor farm	Pathogen.cl	Spain: Extremadura	Sus scrofa domesticus	2	missing	missing	CITA de Aragon-Spain
SRR8550517	WGS	258	625285787	SAMN10882807	319600138	ISTITUTO ZOOPROFILATTICO SPERIMENTALE DELL'ABRUZZO E DEL MOLISE "G. CAPORALE"	public	run.zq,sra,fastq	gs,ncbi,s3	s3.us-east-1,ncbi.public,gs.US	SRX5352393	NextSeq 500	PAIRED	RANDOM	GENOMIC	Brucella suis	ILLUMINA	2019-06-17T00:00:00Z	Bs_213	SRP184684	2019-02-08T10:33:00Z	1	PRJNA497793	01-1306-15	01-1306-15	2001	France	Europe	missing	Pathogen.cl	France: Centre-Val de Loire\, Loiret (45)	Sus scrofa domesticus	2	missing	missing	ANSES
SRR8550518	WGS	293	36452598	SAMN10882785	18137210	ISTITUTO ZOOPROFILATTICO SPERIMENTALE DELL'ABRUZZO E DEL MOLISE "G. CAPORALE"	public	fastq,sra,run.zq	ncbi,s3,gs	gs.US,ncbi.public,s3.us-east-1	SRX5352392	NextSeq 500	PAIRED	RANDOM	GENOMIC	Brucella suis	ILLUMINA	2019-06-17T00:00:00Z	Bs_491	SRP184684	2019-02-08T10:32:00Z	1	PRJNA497793	S329	S329	2008	Spain	Europe	Indoor industrial farm	Pathogen.cl	Spain: Catalua	Sus scrofa domesticus	2	missing	missing	CITA de Aragon-Spain
SRR8550519	WGS	280	242901474	SAMN10882786	119383065	ISTITUTO ZOOPROFILATTICO SPERIMENTALE DELL'ABRUZZO E DEL MOLISE "G. CAPORALE"	public	fastq,sra,run.zq	ncbi,gs,s3	gs.US,ncbi.public,s3.us-east-1	SRX5352391	NextSeq 500	PAIRED	RANDOM	GENOMIC	Brucella suis	ILLUMINA	2019-06-17T00:00:00Z	Bs_377	SRP184684	2019-02-08T10:33:00Z	1	PRJNA497793	S327	S327	2008	Romania	Europe	Indoor industrial farm	Pathogen.cl	Romania	Sus scrofa domesticus	2	missing	missing	CITA de Aragon-Spain
SRR8550520	WGS	265	754463508	SAMN10882779	366575221	ISTITUTO ZOOPROFILATTICO SPERIMENTALE DELL'ABRUZZO E DEL MOLISE "G. CAPORALE"	public	fastq,run.zq,sra	s3,ncbi,gs	gs.US,ncbi.public,s3.us-east-1	SRX5352390	NextSeq 500	PAIRED	RANDOM	GENOMIC	Brucella suis	ILLUMINA	2019-06-17T00:00:00Z	Bs_521	SRP184684	2019-02-08T10:34:00Z	1	PRJNA497793	S62	S62	2003	Spain	Europe	Outdoor farm	Pathogen.cl	Spain: Toledo\, Castilla y Leon	Sus scrofa domesticus	2	missing	missing	CITA de Aragon-Spain
SRR8550521	WGS	252	412805481	SAMN10882780	199679694	ISTITUTO ZOOPROFILATTICO SPERIMENTALE DELL'ABRUZZO E DEL MOLISE "G. CAPORALE"	public	sra,fastq,run.zq	s3,gs,ncbi	s3.us-east-1,gs.US,ncbi.public	SRX5352389	NextSeq 500	PAIRED	RANDOM	GENOMIC	Brucella suis	ILLUMINA	2019-06-17T00:00:00Z	Bs_517	SRP184684	2019-02-08T10:33:00Z	1	PRJNA497793	S149	S149	2005	Spain	Europe	wildlife	Pathogen.cl	Spain: Asturias	Sus scrofa	2	missing	missing	CITA de Aragon-Spain
SRR8550522	WGS	247	782983161	SAMN10882777	378327879	ISTITUTO ZOOPROFILATTICO SPERIMENTALE DELL'ABRUZZO E DEL MOLISE "G. CAPORALE"	public	fastq,run.zq,sra	gs,s3,ncbi	s3.us-east-1,ncbi.public,gs.US	SRX5352388	NextSeq 500	PAIRED	RANDOM	GENOMIC	Brucella suis	ILLUMINA	2019-06-17T00:00:00Z	Bs_520	SRP184684	2019-02-08T10:34:00Z	1	PRJNA497793	S32	S32	2000	Spain	Europe	Outdoor farm	Pathogen.cl	Spain: Toledo\, Castilla y Leon	Sus scrofa domesticus	2	missing	missing	CITA de Aragon-Spain
SRR8550523	WGS	256	239780691	SAMN10882778	116322454	ISTITUTO ZOOPROFILATTICO SPERIMENTALE DELL'ABRUZZO E DEL MOLISE "G. CAPORALE"	public	run.zq,sra,fastq	gs,s3,ncbi	gs.US,ncbi.public,s3.us-east-1	SRX5352387	NextSeq 500	PAIRED	RANDOM	GENOMIC	Brucella suis	ILLUMINA	2019-06-17T00:00:00Z	Bs_530	SRP184684	2019-02-08T10:33:00Z	1	PRJNA497793	S59	S59	2003	Spain	Europe	Outdoor farm	Pathogen.cl	Spain: Soria\, Castilla y Leon	Sus scrofa domesticus	2	missing	missing	CITA de Aragon-Spain
ERR2938650	WGS	378	259795316	SAMEA5145042	137513272	NATIONAL INSTITUTE OF HEALTH DR. RICARDO JORGE	public	fastq,sra,run.zq	ncbi,s3,gs	s3.us-east-1,gs.US,ncbi.public	ERX2941489	Illumina MiSeq	PAIRED	RANDOM	GENOMIC	Brucella suis	ILLUMINA	2020-12-01T00:00:00Z	SAMEA5145042	ERP112405	2020-12-22T06:13:00Z	1	PRJEB30030			2009						Boar
ERR2938655	WGS	375	227856129	SAMEA5145041	120080490	NATIONAL INSTITUTE OF HEALTH DR. RICARDO JORGE	public	run.zq,fastq,sra	ncbi,s3,gs	ncbi.public,gs.US,s3.us-east-1	ERX2941488	Illumina MiSeq	PAIRED	RANDOM	GENOMIC	Brucella suis	ILLUMINA	2020-12-01T00:00:00Z	SAMEA5145041	ERP112405	2020-12-22T06:13:00Z	1	PRJEB30030			2008						Boar
ERR2938662	WGS	489	125661605	SAMEA5145038	79015700	NATIONAL INSTITUTE OF HEALTH DR. RICARDO JORGE	public	run.zq,fastq,sra	s3,gs,ncbi	ncbi.public,gs.US,s3.us-east-1	ERX2941485	Illumina MiSeq	PAIRED	RANDOM	GENOMIC	Brucella suis	ILLUMINA	2020-12-01T00:00:00Z	SAMEA5145038	ERP112405	2020-12-19T00:51:00Z	1	PRJEB30030			2006
ERR2938673	WGS	387	200859574	SAMEA5145040	106281241	NATIONAL INSTITUTE OF HEALTH DR. RICARDO JORGE	public	sra,fastq,run.zq	ncbi,s3,gs	gs.US,s3.us-east-1,ncbi.public	ERX2941487	Illumina MiSeq	PAIRED	RANDOM	GENOMIC	Brucella suis	ILLUMINA	2020-12-01T00:00:00Z	SAMEA5145040	ERP112405	2020-12-22T06:13:00Z	1	PRJEB30030			2003						Swine
ERR2938675	WGS	464	855591380	SAMEA5145043	588962519	NATIONAL INSTITUTE OF HEALTH DR. RICARDO JORGE	public	sra,run.zq,fastq	s3,gs,ncbi	ncbi.public,s3.us-east-1,gs.US	ERX2941490	Illumina MiSeq	PAIRED	RANDOM	GENOMIC	Brucella suis	ILLUMINA	2020-12-01T00:00:00Z	SAMEA5145043	ERP112405	2020-12-21T00:55:00Z	1	PRJEB30030			2011						Swine
ERR2938697	WGS	466	382774468	SAMEA5145039	276541172	NATIONAL INSTITUTE OF HEALTH DR. RICARDO JORGE	public	fastq,run.zq,sra	ncbi,s3,gs	s3.us-east-1,gs.US,ncbi.public	ERX2941486	Illumina MiSeq	PAIRED	RANDOM	GENOMIC	Brucella suis	ILLUMINA	2020-12-01T00:00:00Z	SAMEA5145039	ERP112405	2020-12-22T06:22:00Z	1	PRJEB30030			2000						Swine
ERR2580786	WGS	12238	2000819918	SAMEA104398205	7007869597	THE WELLCOME TRUST SANGER INSTITUTE	public	run.zq,pacbio_native,pacbio_metadata,sra	s3,ena,gs,ncbi	gs.US,ncbi.public,s3.us-east-1,ena	ERX2597851	PacBio RS	SINGLE	RANDOM	GENOMIC	Brucella suis	PACBIO_SMRT	2018-07-03T00:00:00Z	SAMEA104398205	ERP005928	2018-07-06T10:50:00Z	1	PRJEB6403	20954557
SRR12992469	RNA-Seq	277	2299396134	SAMN16675682	718746197	GEO	public	sra,run.zq,fastq	s3,gs,ncbi	s3.us-east-1,gs.US,ncbi.public	SRX9443969	Illumina NovaSeq 6000	PAIRED	cDNA	TRANSCRIPTOMIC	Brucella suis	ILLUMINA	2021-02-17T00:00:00Z	GSM4886481	SRP291310	2020-11-05T11:55:00Z	1	PRJNA674828		vaccine strain S2
SRR12992470	RNA-Seq	277	1848996130	SAMN16675681	576425570	GEO	public	fastq,sra,run.zq	gs,ncbi,s3	s3.us-east-1,gs.US,ncbi.public	SRX9443970	Illumina NovaSeq 6000	PAIRED	cDNA	TRANSCRIPTOMIC	Brucella suis	ILLUMINA	2021-02-17T00:00:00Z	GSM4886482	SRP291310	2020-11-05T11:55:00Z	1	PRJNA674828		vaccine strain S2
SRR12992471	RNA-Seq	277	1975287470	SAMN16675680	609948519	GEO	public	run.zq,sra,fastq	ncbi,gs,s3	ncbi.public,s3.us-east-1,gs.US	SRX9443971	Illumina NovaSeq 6000	PAIRED	cDNA	TRANSCRIPTOMIC	Brucella suis	ILLUMINA	2021-02-17T00:00:00Z	GSM4886483	SRP291310	2020-11-05T11:55:00Z	1	PRJNA674828		vaccine strain S2
SRR12992472	RNA-Seq	278	1940938949	SAMN16675679	602194063	GEO	public	fastq,run.zq,sra	s3,ncbi,gs	ncbi.public,s3.us-east-1,gs.US	SRX9443972	Illumina NovaSeq 6000	PAIRED	cDNA	TRANSCRIPTOMIC	Brucella suis	ILLUMINA	2021-02-17T00:00:00Z	GSM4886484	SRP291310	2020-11-05T11:55:00Z	1	PRJNA674828		vaccine strain S2
SRR12992473	RNA-Seq	277	1537476892	SAMN16675678	476365901	GEO	public	run.zq,sra,fastq	gs,ncbi,s3	ncbi.public,s3.us-east-1,gs.US	SRX9443973	Illumina NovaSeq 6000	PAIRED	cDNA	TRANSCRIPTOMIC	Brucella suis	ILLUMINA	2021-02-17T00:00:00Z	GSM4886485	SRP291310	2020-11-05T11:55:00Z	1	PRJNA674828		vaccine strain S2
SRR12992474	RNA-Seq	278	1432871282	SAMN16675677	444071800	GEO	public	run.zq,sra,fastq	gs,ncbi,s3	s3.us-east-1,gs.US,ncbi.public	SRX9443974	Illumina NovaSeq 6000	PAIRED	cDNA	TRANSCRIPTOMIC	Brucella suis	ILLUMINA	2021-02-17T00:00:00Z	GSM4886486	SRP291310	2020-11-05T11:54:00Z	1	PRJNA674828		vaccine strain S2
SRR12992475	RNA-Seq	277	1673501352	SAMN16675676	518027801	GEO	public	run.zq,fastq,sra	s3,ncbi,gs	ncbi.public,gs.US,s3.us-east-1	SRX9443975	Illumina NovaSeq 6000	PAIRED	cDNA	TRANSCRIPTOMIC	Brucella suis	ILLUMINA	2021-02-17T00:00:00Z	GSM4886487	SRP291310	2020-11-05T11:54:00Z	1	PRJNA674828		vaccine strain S2
SRR12992476	RNA-Seq	279	2855512681	SAMN16675690	885745327	GEO	public	sra,fastq,run.zq	s3,gs,ncbi	gs.US,ncbi.public,s3.us-east-1	SRX9443976	Illumina NovaSeq 6000	PAIRED	cDNA	TRANSCRIPTOMIC	Brucella suis	ILLUMINA	2021-02-17T00:00:00Z	GSM4886488	SRP291310	2020-11-05T11:56:00Z	1	PRJNA674828		vaccine strain S2
SRR12992477	RNA-Seq	278	1902517809	SAMN16675689	591627350	GEO	public	sra,fastq,run.zq	gs,ncbi,s3	gs.US,s3.us-east-1,ncbi.public	SRX9443977	Illumina NovaSeq 6000	PAIRED	cDNA	TRANSCRIPTOMIC	Brucella suis	ILLUMINA	2021-02-17T00:00:00Z	GSM4886489	SRP291310	2020-11-05T11:55:00Z	1	PRJNA674828		vaccine strain S2
ERR2432912	WGS	12016	1964432271	SAMEA104318190	6656068087	THE WELLCOME TRUST SANGER INSTITUTE	public	pacbio_metadata,pacbio_native,run.zq,sra	s3,gs,ena,ncbi	ncbi.public,gs.US,ena,s3.us-east-1	ERX2452491	PacBio RS	SINGLE	RANDOM	GENOMIC	Brucella suis	PACBIO_SMRT	2018-03-23T00:00:00Z	SAMEA104318190	ERP005928	2018-03-23T18:04:00Z	1	PRJEB6403	20714868	NCTC5061	1900/1937			not available: to be reported later
SRR2875426	WGS	475	84646512	SAMN02787065	196856693	LOS ALAMOS NATIONAL LABORATORY	public	sff,run.zq,sra	s3,gs,ncbi	ncbi.public,gs.US,s3.us-east-1	SRX1403037	454 GS FLX Titanium	PAIRED	RANDOM	GENOMIC	Brucella suis	LS454	2015-11-04T00:00:00Z	BSP	SRP065541	2015-10-30T11:52:00Z	1	PRJNA244262	HUWAGN401	BSP	missing	uncalculated	uncalculated	missing	Microbe\, viral or environmental	missing
SRR2875427	WGS	200	2536044200	SAMN02787065	1703233212	LOS ALAMOS NATIONAL LABORATORY	public	run.zq,fastq,sra	s3,gs,ncbi	s3.us-east-1,gs.US,ncbi.public	SRX1403039	Illumina HiSeq 2000	SINGLE	RANDOM	GENOMIC	Brucella suis	ILLUMINA	2015-11-11T00:00:00Z	BSP	SRP065541	2015-11-06T09:11:00Z	1	PRJNA244262	BSP_STD	BSP	missing	uncalculated	uncalculated	missing	Microbe\, viral or environmental	missing
SRR1283954	WGS	473	132946088	SAMN02769637	343578736	LOS ALAMOS NATIONAL LABORATORY	public	sff,run.zq,sra	ncbi,s3,gs	gs.US,s3.us-east-1,ncbi.public	SRX540771	454 GS FLX Titanium	PAIRED	size fractionation	GENOMIC	Brucella suis bv. 3 str. 686	LS454	2014-05-15T00:00:00Z	BSU	SRP041903	2014-05-12T19:50:00Z	1	PRJNA243900	HVOFYGT02	686	2005	uncalculated	uncalculated	Unavailable	Microbe\, viral or environmental	missing		3
SRR1283956	WGS	200	2551707600	SAMN02769637	1619803522	LOS ALAMOS NATIONAL LABORATORY	public	fastq,run.zq,sra	s3,ncbi,gs	gs.US,s3.us-east-1,ncbi.public	SRX540772	Illumina HiSeq 2000	PAIRED	size fractionation	GENOMIC	Brucella suis bv. 3 str. 686	ILLUMINA	2014-05-15T00:00:00Z	BSU	SRP041903	2014-05-12T19:55:00Z	1	PRJNA243900		686	2005	uncalculated	uncalculated	Unavailable	Microbe\, viral or environmental	missing		3
SRR2887151	WGS	200	2832215200	SAMN02780910	1826574761	LOS ALAMOS NATIONAL LABORATORY	public	sra,fastq,run.zq	s3,ncbi,gs	gs.US,s3.us-east-1,ncbi.public	SRX1406930	Illumina HiSeq 2000	PAIRED	RANDOM	GENOMIC	Brucella suis	ILLUMINA	2015-11-07T00:00:00Z	BSX	SRP065599	2015-11-02T09:42:00Z	1	PRJNA244013	BSX_Illum	513UK		United Kingdom	Europe		Microbe\, viral or environmental	United Kingdom
SRR2887152	WGS	437	128290668	SAMN02780910	326974277	LOS ALAMOS NATIONAL LABORATORY	public	sff,sra,run.zq	gs,s3,ncbi	ncbi.public,s3.us-east-1,gs.US	SRX1406931	454 GS FLX Titanium	PAIRED	RANDOM	GENOMIC	Brucella suis	LS454	2015-11-07T00:00:00Z	BSX	SRP065599	2015-11-02T09:37:00Z	1	PRJNA244013	BSX_454	513UK		United Kingdom	Europe		Microbe\, viral or environmental	United Kingdom
SRR9493440	FINISHING	957	849646	SAMN12121416	18271145	TIGR	public	sra	ncbi,s3,gs	gs.US,ncbi.public,s3.us-east-1	SRX6259286	AB 310 Genetic Analyzer	SINGLE	unspecified	GENOMIC	Brucella suis 1330	CAPILLARY	2020-12-05T00:00:00Z	TIGR BRUCELLA SUIS 1330	SRP296198	2019-07-29T13:27:00Z	1	PRJNA320
SRR9493441	WGA	893	20408434	SAMN12121416	463989893	TIGR	public	sra	ncbi,s3,gs	s3.us-east-1,gs.US,ncbi.public	SRX6259287	AB 310 Genetic Analyzer	SINGLE	unspecified	GENOMIC	Brucella suis 1330	CAPILLARY	2020-12-05T00:00:00Z	TIGR BRUCELLA SUIS 1330	SRP296198	2019-07-29T13:28:00Z	1	PRJNA320	T13218
SRR9493442	WGA	900	11829244	SAMN12121416	265614598	TIGR	public	sra	gs,ncbi,s3	gs.US,ncbi.public,s3.us-east-1	SRX6259288	AB 310 Genetic Analyzer	SINGLE	unspecified	GENOMIC	Brucella suis 1330	CAPILLARY	2020-12-05T00:00:00Z	TIGR BRUCELLA SUIS 1330	SRP296198	2019-07-29T13:28:00Z	1	PRJNA320	T13219
SRR9493443	WGA	906	136843	SAMN12121416	3369306	TIGR	public	sra	s3,ncbi,gs	ncbi.public,s3.us-east-1,gs.US	SRX6259289	AB 310 Genetic Analyzer	SINGLE	unspecified	GENOMIC	Brucella suis 1330	CAPILLARY	2020-12-05T00:00:00Z	TIGR BRUCELLA SUIS 1330	SRP296198	2019-07-29T13:28:00Z	1	PRJNA320	T13616
SRR9493870	FINISHING	898	209287	SAMN12121416	4975684	TIGR	public	sra	ncbi,s3,gs	gs.US,ncbi.public,s3.us-east-1	SRX6259716	AB 310 Genetic Analyzer	SINGLE	unspecified	GENOMIC	Brucella suis 1330	CAPILLARY	2020-01-01T00:00:00Z	TIGR BRUCELLA SUIS 1330	SRP211261	2019-07-29T13:42:00Z	1
SRR9493871	WGA	939	648364	SAMN12121416	14360793	TIGR	public	sra	s3,ncbi,gs	gs.US,ncbi.public,s3.us-east-1	SRX6259717	AB 310 Genetic Analyzer	SINGLE	unspecified	GENOMIC	Brucella suis 1330	CAPILLARY	2020-01-01T00:00:00Z	TIGR BRUCELLA SUIS 1330	SRP211261	2019-07-29T13:42:00Z	1
SRR2541525	RIP-Seq	91	494264680	SAMN04123803	316082458	GEO	public	run.zq,sra,fastq	s3,ncbi,gs	s3.us-east-1,ncbi.public,gs.US	SRX1297364	Illumina HiSeq 2000	SINGLE	other	TRANSCRIPTOMIC	Brucella suis 1330	ILLUMINA	2015-11-25T00:00:00Z	GSM1899587	SRP064350	2015-09-30T13:36:00Z	1	PRJNA297439
SRR2541526	RIP-Seq	91	471342781	SAMN04123804	296338212	GEO	public	fastq,run.zq,sra	s3,gs,ncbi	s3.us-east-1,ncbi.public,gs.US	SRX1297365	Illumina HiSeq 2000	SINGLE	other	TRANSCRIPTOMIC	Brucella suis 1330	ILLUMINA	2015-11-25T00:00:00Z	GSM1899588	SRP064350	2015-09-30T13:34:00Z	1	PRJNA297439
SRR960784	WGS	202	1561253354	SAMN02334521	741103338	BI	public	bam,sra,run.zq	s3,ncbi,gs	gs.US,s3.us-east-1,ncbi.public	SRX342503	Illumina HiSeq 2000	PAIRED	RANDOM	GENOMIC	Brucella suis 04-0115	ILLUMINA	2013-08-31T00:00:00Z	04-0115	SRP029417	2013-08-31T04:20:00Z	1	PRJNA217067	Pond-253799	04-0115													347140	347140	SL-HBC	broadinstitute.org:bsp.prod.sample:4ICR6	broadinstitute.org:bsp.prod.sample:4ICR6	DNA:DNA Somatic	G38177	G38177	C29P3ACXX130813	130813_SL-HBC_0333_AFCC29P3ACXX	36690	36690
SRR960785	WGS	202	1920604688	SAMN02334522	915147266	BI	public	bam,run.zq,sra	s3,gs,ncbi	ncbi.public,s3.us-east-1,gs.US	SRX342504	Illumina HiSeq 2000	PAIRED	RANDOM	GENOMIC	Brucella suis 06-791-1309	ILLUMINA	2013-08-31T00:00:00Z	06-791-1309	SRP029418	2013-08-31T04:23:00Z	1	PRJNA217068	Pond-253736	06-791-1309													347136	347136	SL-HBC	broadinstitute.org:bsp.prod.sample:4ICPD	broadinstitute.org:bsp.prod.sample:4ICPD	DNA:DNA Somatic	G38178	G38178	C29P3ACXX130813	130813_SL-HBC_0333_AFCC29P3ACXX	36690	36690
SRR960786	WGS	202	2122640240	SAMN02334508	1008419770	BI	public	run.zq,bam,sra	s3,gs,ncbi	gs.US,ncbi.public,s3.us-east-1	SRX342505	Illumina HiSeq 2000	PAIRED	RANDOM	GENOMIC	Brucella suis 06-988-1656	ILLUMINA	2013-08-31T00:00:00Z	06-988-1656	SRP029419	2013-08-31T04:22:00Z	1	PRJNA217054	Pond-253746	06-988-1656													347137	347137	SL-HBC	broadinstitute.org:bsp.prod.sample:4ICPN	broadinstitute.org:bsp.prod.sample:4ICPN	DNA:DNA Somatic	G38179	G38179	C29P3ACXX130813	130813_SL-HBC_0333_AFCC29P3ACXX	36690	36690
SRR960787	WGS	202	2054753898	SAMN02334519	978101257	BI	public	bam,sra,run.zq	ncbi,s3,gs	ncbi.public,gs.US,s3.us-east-1	SRX342506	Illumina HiSeq 2000	PAIRED	RANDOM	GENOMIC	Brucella suis 06-997-1672	ILLUMINA	2013-08-31T00:00:00Z	06-997-1672	SRP029420	2013-08-31T04:22:00Z	1	PRJNA217065	Pond-253756	06-997-1672													347138	347138	SL-HBC	broadinstitute.org:bsp.prod.sample:4ICPX	broadinstitute.org:bsp.prod.sample:4ICPX	DNA:DNA Somatic	G38180	G38180	C29P3ACXX130813	130813_SL-HBC_0333_AFCC29P3ACXX	36690	36690
SRR960788	WGS	202	2150908120	SAMN02334517	1037416202	BI	public	run.zq,bam,sra	ncbi,s3,gs	gs.US,ncbi.public,s3.us-east-1	SRX342507	Illumina HiSeq 2000	PAIRED	RANDOM	GENOMIC	Brucella suis 97-9757	ILLUMINA	2013-08-31T00:00:00Z	97-9757	SRP029421	2013-08-31T04:23:00Z	1	PRJNA217063	Pond-253765	97-9757													347139	347139	SL-HBC	broadinstitute.org:bsp.prod.sample:4ICQ7	broadinstitute.org:bsp.prod.sample:4ICQ7	DNA:DNA Somatic	G38181	G38181	C29P3ACXX130813	130813_SL-HBC_0333_AFCC29P3ACXX	36690	36690
SRR5207304	WGS	481	509750003	SAMN06274281	335067957	USDA ANIMAL PLANT HEALTH INSPECTION SERVICE-NATIONAL VETERINARY SERVICES LABORATORIES	public	sra,fastq,run.zq	gs,ncbi,s3	ncbi.public,gs.US,s3.us-east-1	SRX2521093	Illumina MiSeq	PAIRED	RANDOM PCR	GENOMIC	Brucella suis	ILLUMINA	2017-01-31T00:00:00Z	B2003007240_03BS1_SC_HU	SRP043067	2017-01-26T15:48:00Z	1	PRJNA251693	B2003007240_03BS1_SC_HU	Brucella suis biovar 1	2003	USA	North America	Not Collected	Pathogen.cl	USA: South Carolina	Homo sapiens		Not Collected	Brucellosis	CDC	2003007240
SRR5207305	WGS	477	416596021	SAMN06274280	270861935	USDA ANIMAL PLANT HEALTH INSPECTION SERVICE-NATIONAL VETERINARY SERVICES LABORATORIES	public	fastq,run.zq,sra	s3,gs,ncbi	s3.us-east-1,ncbi.public,gs.US	SRX2521094	Illumina MiSeq	PAIRED	RANDOM PCR	GENOMIC	Brucella suis	ILLUMINA	2017-01-31T00:00:00Z	B1997003632_97BS1_GA_HU	SRP043067	2017-01-26T15:48:00Z	1	PRJNA251693	B1997003632_97BS1_GA_HU	Brucella suis biovar 1	1997	USA	North America	Not Collected	Pathogen.cl	USA: Georgia	Homo sapiens		Not Collected	Brucellosis	CDC	1997003632
SRR5207306	WGS	437	509574595	SAMN06274279	324102169	USDA ANIMAL PLANT HEALTH INSPECTION SERVICE-NATIONAL VETERINARY SERVICES LABORATORIES	public	run.zq,sra,fastq	ncbi,gs,s3	s3.us-east-1,gs.US,ncbi.public	SRX2521095	Illumina MiSeq	PAIRED	RANDOM PCR	GENOMIC	Brucella suis	ILLUMINA	2017-01-31T00:00:00Z	B93-0820_93BS1_SC-079_SW-93A1	SRP043067	2017-01-26T15:48:00Z	1	PRJNA251693	B93-0820_93BS1_SC-079_SW-93A1	Brucella suis biovar 1	1993	USA	North America	Not Collected	Pathogen.cl	USA: South Carolina	Swine		Not Collected	Brucellosis	USDA	B93-0820
SRR5207307	WGS	445	271894563	SAMN06274278	152888851	USDA ANIMAL PLANT HEALTH INSPECTION SERVICE-NATIONAL VETERINARY SERVICES LABORATORIES	public	fastq,sra,run.zq	gs,s3,ncbi	gs.US,ncbi.public,s3.us-east-1	SRX2521096	Illumina MiSeq	PAIRED	RANDOM PCR	GENOMIC	Brucella suis	ILLUMINA	2017-01-31T00:00:00Z	B16-0565_ME-A	SRP043067	2017-01-26T15:48:00Z	1	PRJNA251693	B16-0565_ME-A	Brucella suis biovar 1	2016	USA	North America	Not Collected	Pathogen.cl	USA: Maine	Swine		Not Collected	Brucellosis	USDA	B16-0565
SRR5207308	WGS	455	293035468	SAMN06274277	164724179	USDA ANIMAL PLANT HEALTH INSPECTION SERVICE-NATIONAL VETERINARY SERVICES LABORATORIES	public	fastq,sra,run.zq	s3,gs,ncbi	gs.US,ncbi.public,s3.us-east-1	SRX2521097	Illumina MiSeq	PAIRED	RANDOM PCR	GENOMIC	Brucella suis	ILLUMINA	2017-01-31T00:00:00Z	B16-0562_NY-C	SRP043067	2017-01-26T15:48:00Z	1	PRJNA251693	B16-0562_NY-C	Brucella suis biovar 1	2016	USA	North America	Not Collected	Pathogen.cl	USA: New York	Swine		Not Collected	Brucellosis	USDA	B16-0562
SRR5207309	WGS	460	338929466	SAMN06274276	188692239	USDA ANIMAL PLANT HEALTH INSPECTION SERVICE-NATIONAL VETERINARY SERVICES LABORATORIES	public	sra,fastq,run.zq	gs,ncbi,s3	ncbi.public,gs.US,s3.us-east-1	SRX2521098	Illumina MiSeq	PAIRED	RANDOM PCR	GENOMIC	Brucella suis	ILLUMINA	2017-01-31T00:00:00Z	B16-0561_NY-C	SRP043067	2017-01-26T15:48:00Z	1	PRJNA251693	B16-0561_NY-C	Brucella suis biovar 1	2016	USA	North America	Not Collected	Pathogen.cl	USA: New York	Swine		Not Collected	Brucellosis	USDA	B16-0561
SRR5207310	WGS	451	264349505	SAMN06274275	146189323	USDA ANIMAL PLANT HEALTH INSPECTION SERVICE-NATIONAL VETERINARY SERVICES LABORATORIES	public	fastq,sra,run.zq	gs,s3,ncbi	gs.US,ncbi.public,s3.us-east-1	SRX2521099	Illumina MiSeq	PAIRED	RANDOM PCR	GENOMIC	Brucella suis	ILLUMINA	2017-01-31T00:00:00Z	B16-0558_NY-C	SRP043067	2017-01-26T15:48:00Z	1	PRJNA251693	B16-0558_NY-C	Brucella suis biovar 1	2016	USA	North America	Not Collected	Pathogen.cl	USA: New York	Swine		Not Collected	Brucellosis	USDA	B16-0558
SRR5207311	WGS	446	321505278	SAMN06274274	175762823	USDA ANIMAL PLANT HEALTH INSPECTION SERVICE-NATIONAL VETERINARY SERVICES LABORATORIES	public	sra,run.zq,fastq	gs,ncbi,s3	ncbi.public,s3.us-east-1,gs.US	SRX2521100	Illumina MiSeq	PAIRED	RANDOM PCR	GENOMIC	Brucella suis	ILLUMINA	2017-01-31T00:00:00Z	B16-0556_NY-C	SRP043067	2017-01-26T15:48:00Z	1	PRJNA251693	B16-0556_NY-C	Brucella suis biovar 1	2016	USA	North America	Not Collected	Pathogen.cl	USA: New York	Swine		Not Collected	Brucellosis	USDA	B16-0556
SRR5207312	WGS	440	304188920	SAMN06274273	178387767	USDA ANIMAL PLANT HEALTH INSPECTION SERVICE-NATIONAL VETERINARY SERVICES LABORATORIES	public	sra,fastq,run.zq	s3,ncbi,gs	gs.US,s3.us-east-1,ncbi.public	SRX2521101	Illumina MiSeq	PAIRED	RANDOM PCR	GENOMIC	Brucella suis	ILLUMINA	2017-01-31T00:00:00Z	B16-0555_NY-C	SRP043067	2017-01-26T15:48:00Z	1	PRJNA251693	B16-0555_NY-C	Brucella suis biovar 1	2016	USA	North America	Not Collected	Pathogen.cl	USA: New York	Swine		Not Collected	Brucellosis	USDA	B16-0555
SRR5207313	WGS	446	303504756	SAMN06274272	166483116	USDA ANIMAL PLANT HEALTH INSPECTION SERVICE-NATIONAL VETERINARY SERVICES LABORATORIES	public	run.zq,fastq,sra	gs,ncbi,s3	s3.us-east-1,ncbi.public,gs.US	SRX2521102	Illumina MiSeq	PAIRED	RANDOM PCR	GENOMIC	Brucella suis	ILLUMINA	2017-01-31T00:00:00Z	B16-0554_NY-C	SRP043067	2017-01-26T15:48:00Z	1	PRJNA251693	B16-0554_NY-C	Brucella suis biovar 1	2016	USA	North America	Not Collected	Pathogen.cl	USA: New York	Swine		Not Collected	Brucellosis	USDA	B16-0554
SRR5207314	WGS	457	302760238	SAMN06274271	167511290	USDA ANIMAL PLANT HEALTH INSPECTION SERVICE-NATIONAL VETERINARY SERVICES LABORATORIES	public	sra,fastq,run.zq	gs,s3,ncbi	s3.us-east-1,ncbi.public,gs.US	SRX2521103	Illumina MiSeq	PAIRED	RANDOM PCR	GENOMIC	Brucella suis	ILLUMINA	2017-01-31T00:00:00Z	B16-0553_NY-C	SRP043067	2017-01-26T15:48:00Z	1	PRJNA251693	B16-0553_NY-C	Brucella suis biovar 1	2016	USA	North America	Not Collected	Pathogen.cl	USA: New York	Swine		Not Collected	Brucellosis	USDA	B16-0553
SRR5207315	WGS	454	321864555	SAMN06274270	180002106	USDA ANIMAL PLANT HEALTH INSPECTION SERVICE-NATIONAL VETERINARY SERVICES LABORATORIES	public	run.zq,fastq,sra	gs,ncbi,s3	ncbi.public,gs.US,s3.us-east-1	SRX2521104	Illumina MiSeq	PAIRED	RANDOM PCR	GENOMIC	Brucella suis	ILLUMINA	2017-01-31T00:00:00Z	B16-0551_NY-C	SRP043067	2017-01-26T15:48:00Z	1	PRJNA251693	B16-0551_NY-C	Brucella suis biovar 1	2016	USA	North America	Not Collected	Pathogen.cl	USA: New York	Swine		Not Collected	Brucellosis	USDA	B16-0551
SRR5207316	WGS	457	282681030	SAMN06274269	157641535	USDA ANIMAL PLANT HEALTH INSPECTION SERVICE-NATIONAL VETERINARY SERVICES LABORATORIES	public	run.zq,sra,fastq	ncbi,gs,s3	s3.us-east-1,ncbi.public,gs.US	SRX2521105	Illumina MiSeq	PAIRED	RANDOM PCR	GENOMIC	Brucella suis	ILLUMINA	2017-01-31T00:00:00Z	B16-0550_NY-C	SRP043067	2017-01-26T15:48:00Z	1	PRJNA251693	B16-0550_NY-C	Brucella suis biovar 1	2016	USA	North America	Not Collected	Pathogen.cl	USA: New York	Swine		Not Collected	Brucellosis	USDA	B16-0550
SRR5207317	WGS	451	289033809	SAMN06274268	160599442	USDA ANIMAL PLANT HEALTH INSPECTION SERVICE-NATIONAL VETERINARY SERVICES LABORATORIES	public	fastq,run.zq,sra	gs,s3,ncbi	gs.US,ncbi.public,s3.us-east-1	SRX2521106	Illumina MiSeq	PAIRED	RANDOM PCR	GENOMIC	Brucella suis	ILLUMINA	2017-01-31T00:00:00Z	B16-0571_NY-D	SRP043067	2017-01-26T15:48:00Z	1	PRJNA251693	B16-0571_NY-D	Brucella suis biovar 1	2016	USA	North America	Not Collected	Pathogen.cl	USA: New York	Swine		Not Collected	Brucellosis	USDA	B16-0571
SRR5207318	WGS	449	302658206	SAMN06274267	176378013	USDA ANIMAL PLANT HEALTH INSPECTION SERVICE-NATIONAL VETERINARY SERVICES LABORATORIES	public	fastq,sra,run.zq	s3,ncbi,gs	s3.us-east-1,ncbi.public,gs.US	SRX2521107	Illumina MiSeq	PAIRED	RANDOM PCR	GENOMIC	Brucella suis	ILLUMINA	2017-01-31T00:00:00Z	B16-0569_NY-D	SRP043067	2017-01-26T15:48:00Z	1	PRJNA251693	B16-0569_NY-D	Brucella suis biovar 1	2016	USA	North America	Not Collected	Pathogen.cl	USA: New York	Swine		Not Collected	Brucellosis	USDA	B16-0569
SRR5207319	WGS	446	251963680	SAMN06274266	138234482	USDA ANIMAL PLANT HEALTH INSPECTION SERVICE-NATIONAL VETERINARY SERVICES LABORATORIES	public	run.zq,fastq,sra	gs,s3,ncbi	s3.us-east-1,ncbi.public,gs.US	SRX2521108	Illumina MiSeq	PAIRED	RANDOM PCR	GENOMIC	Brucella suis	ILLUMINA	2017-01-31T00:00:00Z	B16-0568_NY-D	SRP043067	2017-01-26T15:48:00Z	1	PRJNA251693	B16-0568_NY-D	Brucella suis biovar 1	2016	USA	North America	Not Collected	Pathogen.cl	USA: New York	Swine		Not Collected	Brucellosis	USDA	B16-0568
SRR5207320	WGS	446	257262773	SAMN06274265	142995333	USDA ANIMAL PLANT HEALTH INSPECTION SERVICE-NATIONAL VETERINARY SERVICES LABORATORIES	public	fastq,sra,run.zq	s3,ncbi,gs	gs.US,ncbi.public,s3.us-east-1	SRX2521109	Illumina MiSeq	PAIRED	RANDOM PCR	GENOMIC	Brucella suis	ILLUMINA	2017-01-31T00:00:00Z	B16-0566_NY-D	SRP043067	2017-01-26T15:48:00Z	1	PRJNA251693	B16-0566_NY-D	Brucella suis biovar 1	2016	USA	North America	Not Collected	Pathogen.cl	USA: New York	Swine		Not Collected	Brucellosis	USDA	B16-0566
SRR5207321	WGS	458	282134630	SAMN06274264	159441654	USDA ANIMAL PLANT HEALTH INSPECTION SERVICE-NATIONAL VETERINARY SERVICES LABORATORIES	public	fastq,sra,run.zq	s3,gs,ncbi	s3.us-east-1,gs.US,ncbi.public	SRX2521110	Illumina MiSeq	PAIRED	RANDOM PCR	GENOMIC	Brucella suis	ILLUMINA	2017-01-31T00:00:00Z	B16-0548_NY-B	SRP043067	2017-01-26T15:48:00Z	1	PRJNA251693	B16-0548_NY-B	Brucella suis biovar 1	2016	USA	North America	Not Collected	Pathogen.cl	USA: New York	Swine		Not Collected	Brucellosis	USDA	B16-0548
SRR5207322	WGS	462	318989456	SAMN06274263	177279951	USDA ANIMAL PLANT HEALTH INSPECTION SERVICE-NATIONAL VETERINARY SERVICES LABORATORIES	public	fastq,run.zq,sra	ncbi,s3,gs	ncbi.public,gs.US,s3.us-east-1	SRX2521111	Illumina MiSeq	PAIRED	RANDOM PCR	GENOMIC	Brucella suis	ILLUMINA	2017-01-31T00:00:00Z	B16-0547_NY-B	SRP043067	2017-01-26T15:48:00Z	1	PRJNA251693	B16-0547_NY-B	Brucella suis biovar 1	2016	USA	North America	Not Collected	Pathogen.cl	USA: New York	Swine		Not Collected	Brucellosis	USDA	B16-0547
SRR5207323	WGS	458	310415138	SAMN06274262	173079163	USDA ANIMAL PLANT HEALTH INSPECTION SERVICE-NATIONAL VETERINARY SERVICES LABORATORIES	public	sra,run.zq,fastq	ncbi,s3,gs	s3.us-east-1,ncbi.public,gs.US	SRX2521112	Illumina MiSeq	PAIRED	RANDOM PCR	GENOMIC	Brucella suis	ILLUMINA	2017-01-31T00:00:00Z	B16-0546_NY-B	SRP043067	2017-01-26T15:48:00Z	1	PRJNA251693	B16-0546_NY-B	Brucella suis biovar 1	2016	USA	North America	Not Collected	Pathogen.cl	USA: New York	Swine		Not Collected	Brucellosis	USDA	B16-0546
SRR5207324	WGS	456	321875842	SAMN06274261	190554316	USDA ANIMAL PLANT HEALTH INSPECTION SERVICE-NATIONAL VETERINARY SERVICES LABORATORIES	public	fastq,sra,run.zq	gs,s3,ncbi	ncbi.public,gs.US,s3.us-east-1	SRX2521113	Illumina MiSeq	PAIRED	RANDOM PCR	GENOMIC	Brucella suis	ILLUMINA	2017-01-31T00:00:00Z	B16-0543_NY-B	SRP043067	2017-01-26T15:48:00Z	1	PRJNA251693	B16-0543_NY-B	Brucella suis biovar 1	2016	USA	North America	Not Collected	Pathogen.cl	USA: New York	Swine		Not Collected	Brucellosis	USDA	B16-0543
SRR5207325	WGS	455	318426051	SAMN06274260	181435699	USDA ANIMAL PLANT HEALTH INSPECTION SERVICE-NATIONAL VETERINARY SERVICES LABORATORIES	public	sra,fastq,run.zq	ncbi,s3,gs	ncbi.public,gs.US,s3.us-east-1	SRX2521114	Illumina MiSeq	PAIRED	RANDOM PCR	GENOMIC	Brucella suis	ILLUMINA	2017-01-31T00:00:00Z	B16-0539_NY-B	SRP043067	2017-01-26T15:48:00Z	1	PRJNA251693	B16-0539_NY-B	Brucella suis biovar 1	2016	USA	North America	Not Collected	Pathogen.cl	USA: New York	Swine		Not Collected	Brucellosis	USDA	B16-0539
SRR5207326	WGS	453	347677387	SAMN06274259	208464884	USDA ANIMAL PLANT HEALTH INSPECTION SERVICE-NATIONAL VETERINARY SERVICES LABORATORIES	public	sra,run.zq,fastq	ncbi,s3,gs	gs.US,ncbi.public,s3.us-east-1	SRX2521115	Illumina MiSeq	PAIRED	RANDOM PCR	GENOMIC	Brucella suis	ILLUMINA	2017-01-31T00:00:00Z	B16-0291_VA-A	SRP043067	2017-01-26T15:49:00Z	1	PRJNA251693	B16-0291_VA-A	Brucella suis biovar 1	2016	USA	North America	Not Collected	Pathogen.cl	USA: Virginia	Swine		Not Collected	Brucellosis	USDA	B16-0291
SRR5207327	WGS	473	258866036	SAMN06274258	164915307	USDA ANIMAL PLANT HEALTH INSPECTION SERVICE-NATIONAL VETERINARY SERVICES LABORATORIES	public	sra,fastq,run.zq	s3,gs,ncbi	s3.us-east-1,gs.US,ncbi.public	SRX2521116	Illumina MiSeq	PAIRED	RANDOM PCR	GENOMIC	Brucella suis	ILLUMINA	2017-01-31T00:00:00Z	B16-0290_VA-A	SRP043067	2017-01-26T15:48:00Z	1	PRJNA251693	B16-0290_VA-A	Brucella suis biovar 1	2016	USA	North America	Not Collected	Pathogen.cl	USA: Virginia	Swine		Not Collected	Brucellosis	USDA	B16-0290
SRR5207328	WGS	454	397370114	SAMN06274257	259245678	USDA ANIMAL PLANT HEALTH INSPECTION SERVICE-NATIONAL VETERINARY SERVICES LABORATORIES	public	sra,run.zq,fastq	s3,ncbi,gs	s3.us-east-1,ncbi.public,gs.US	SRX2521117	Illumina MiSeq	PAIRED	RANDOM PCR	GENOMIC	Brucella suis	ILLUMINA	2017-01-31T00:00:00Z	B16-0285_NJ-A	SRP043067	2017-01-26T15:49:00Z	1	PRJNA251693	B16-0285_NJ-A	Brucella suis biovar 1	2016	USA	North America	Not Collected	Pathogen.cl	USA: New Jersey	Swine		Not Collected	Brucellosis	USDA	B16-0285
SRR5207329	WGS	448	355611310	SAMN06274256	210333233	USDA ANIMAL PLANT HEALTH INSPECTION SERVICE-NATIONAL VETERINARY SERVICES LABORATORIES	public	sra,run.zq,fastq	gs,ncbi,s3	s3.us-east-1,ncbi.public,gs.US	SRX2521118	Illumina MiSeq	PAIRED	RANDOM PCR	GENOMIC	Brucella suis	ILLUMINA	2017-01-31T00:00:00Z	B16-0284_NJ-A	SRP043067	2017-01-26T15:49:00Z	1	PRJNA251693	B16-0284_NJ-A	Brucella suis biovar 1	2016	USA	North America	Not Collected	Pathogen.cl	USA: New Jersey	Swine		Not Collected	Brucellosis	USDA	B16-0284
SRR5207330	WGS	446	438535912	SAMN06274255	259900911	USDA ANIMAL PLANT HEALTH INSPECTION SERVICE-NATIONAL VETERINARY SERVICES LABORATORIES	public	run.zq,sra,fastq	gs,s3,ncbi	s3.us-east-1,gs.US,ncbi.public	SRX2521119	Illumina MiSeq	PAIRED	RANDOM PCR	GENOMIC	Brucella suis	ILLUMINA	2017-01-31T00:00:00Z	B16-0283_NJ-A	SRP043067	2017-01-26T15:49:00Z	1	PRJNA251693	B16-0283_NJ-A	Brucella suis biovar 1	2016	USA	North America	Not Collected	Pathogen.cl	USA: New Jersey	Swine		Not Collected	Brucellosis	USDA	B16-0283
SRR5207331	WGS	443	570238921	SAMN06274254	329853617	USDA ANIMAL PLANT HEALTH INSPECTION SERVICE-NATIONAL VETERINARY SERVICES LABORATORIES	public	fastq,sra,run.zq	s3,gs,ncbi	s3.us-east-1,ncbi.public,gs.US	SRX2521120	Illumina MiSeq	PAIRED	RANDOM PCR	GENOMIC	Brucella suis	ILLUMINA	2017-01-31T00:00:00Z	B16-0282_NJ-A	SRP043067	2017-01-26T15:49:00Z	1	PRJNA251693	B16-0282_NJ-A	Brucella suis biovar 1	2016	USA	North America	Not Collected	Pathogen.cl	USA: New Jersey	Swine		Not Collected	Brucellosis	USDA	B16-0282
SRR5207332	WGS	379	253376811	SAMN06274253	148434350	USDA ANIMAL PLANT HEALTH INSPECTION SERVICE-NATIONAL VETERINARY SERVICES LABORATORIES	public	sra,fastq,run.zq	s3,gs,ncbi	s3.us-east-1,ncbi.public,gs.US	SRX2521121	Illumina MiSeq	PAIRED	RANDOM PCR	GENOMIC	Brucella suis	ILLUMINA	2017-01-31T00:00:00Z	B16-0281_NJ-A	SRP043067	2017-01-26T15:49:00Z	1	PRJNA251693	B16-0281_NJ-A	Brucella suis biovar 1	2016	USA	North America	Not Collected	Pathogen.cl	USA: New Jersey	Swine		Not Collected	Brucellosis	USDA	B16-0281
SRR5207333	WGS	455	299968623	SAMN06274252	181955348	USDA ANIMAL PLANT HEALTH INSPECTION SERVICE-NATIONAL VETERINARY SERVICES LABORATORIES	public	fastq,sra,run.zq	gs,ncbi,s3	ncbi.public,gs.US,s3.us-east-1	SRX2521122	Illumina MiSeq	PAIRED	RANDOM PCR	GENOMIC	Brucella suis	ILLUMINA	2017-01-31T00:00:00Z	B16-0312_NY-A	SRP043067	2017-01-26T15:49:00Z	1	PRJNA251693	B16-0312_NY-A	Brucella suis biovar 1	2016	USA	North America	Not Collected	Pathogen.cl	USA: New York	Swine		Not Collected	Brucellosis	USDA	B16-0312
SRR5207334	WGS	444	274656183	SAMN06274251	170069151	USDA ANIMAL PLANT HEALTH INSPECTION SERVICE-NATIONAL VETERINARY SERVICES LABORATORIES	public	fastq,run.zq,sra	s3,ncbi,gs	ncbi.public,s3.us-east-1,gs.US	SRX2521123	Illumina MiSeq	PAIRED	RANDOM PCR	GENOMIC	Brucella suis	ILLUMINA	2017-01-31T00:00:00Z	B16-0311_NY-A	SRP043067	2017-01-26T15:49:00Z	1	PRJNA251693	B16-0311_NY-A	Brucella suis biovar 1	2016	USA	North America	Not Collected	Pathogen.cl	USA: New York	Swine		Not Collected	Brucellosis	USDA	B16-0311
SRR5207335	WGS	502	796309548	SAMN06274250	444081158	USDA ANIMAL PLANT HEALTH INSPECTION SERVICE-NATIONAL VETERINARY SERVICES LABORATORIES	public	run.zq,fastq,sra	gs,s3,ncbi	ncbi.public,s3.us-east-1,gs.US	SRX2521124	Illumina MiSeq	PAIRED	RANDOM PCR	GENOMIC	Brucella suis	ILLUMINA	2017-01-31T00:00:00Z	B3000521825_NY-HU	SRP043067	2017-01-26T15:50:00Z	1	PRJNA251693	B3000521825_NY-HU	Brucella suis biovar 1	2016	USA	North America	Not Collected	Pathogen.cl	USA: New York	Homo sapiens		Not Collected	Brucellosis	CDC	3000521825
SRR857223	WGS	82	1149074364	SAMN01990996	683723146	THE GEORGE WASHINGTON UNIVERSITY	public	run.zq,sra,fastq	gs,ncbi,s3	gs.US,s3.us-east-1,ncbi.public	SRX282053	Illumina Genome Analyzer IIx	SINGLE	RANDOM	GENOMIC	Brucella suis 2483	ILLUMINA	2013-05-17T00:00:00Z	Brucella suis 1103, Strain 2483	SRP022862	2013-05-17T10:32:00Z	1	PRJNA194124	Brucella	2483	1990	USA	North America				Porcine
SRR857227	WGS	82	346752662	SAMN01990997	193397126	THE GEORGE WASHINGTON UNIVERSITY	public	fastq,sra,run.zq	s3,ncbi,gs	gs.US,ncbi.public,s3.us-east-1	SRX282057	Illumina Genome Analyzer IIx	SINGLE	RANDOM	GENOMIC	Brucella suis 1-138	ILLUMINA	2013-05-17T00:00:00Z	Brucella suis 1108, Strain 1-138	SRP022862	2013-05-17T10:30:00Z	1	PRJNA194124	Brucella	1-138	1990	USA	North America				Porcine
ERR4507150	WGS	6797	1193175144	SAMEA7202107	301571262	VETSUISSE FACULTY BERN	public	pacbio_native,sra	s3,ncbi,gs	gs.US,s3.us-east-1,ncbi.public	ERX4445221	Sequel	SINGLE	size fractionation	GENOMIC	Brucella suis	PACBIO_SMRT	2020-09-08T00:00:00Z	SAMEA7202107	ERP123565	2020-09-13T17:14:00Z	1	PRJEB39981		Biovar 2	2009	Switzerland	Europe	spleen and reproductive organs								WS-Be-61
ERR4507151	WGS	6934	1772699109	SAMEA7202108	447975115	VETSUISSE FACULTY BERN	public	sra,pacbio_native	ncbi,gs,s3	gs.US,s3.us-east-1,ncbi.public	ERX4445222	Sequel	SINGLE	size fractionation	GENOMIC	Brucella suis	PACBIO_SMRT	2020-09-08T00:00:00Z	SAMEA7202108	ERP123565	2020-09-13T17:16:00Z	1	PRJEB39981		Biovar 2	2009	Switzerland	Europe	spleen and reproductive organs								WS-Be-68
ERR4507152	WGS	10617	2016019960	SAMEA7202105	508809656	VETSUISSE FACULTY BERN	public	pacbio_native,sra	s3,gs,ncbi	gs.US,ncbi.public,s3.us-east-1	ERX4445223	Sequel	SINGLE	size fractionation	GENOMIC	Brucella suis	PACBIO_SMRT	2020-09-08T00:00:00Z	SAMEA7202105	ERP123565	2020-09-13T17:16:00Z	1	PRJEB39981		Biovar 2	2009	Switzerland	Europe	spleen and reproductive organs								WS-Be-70
ERR4507155	WGS	6640	1655344109	SAMEA7202106	418384718	VETSUISSE FACULTY BERN	public	sra,pacbio_native	gs,s3,ncbi	ncbi.public,s3.us-east-1,gs.US	ERX4445226	Sequel	SINGLE	size fractionation	GENOMIC	Brucella suis	PACBIO_SMRT	2020-09-08T00:00:00Z	SAMEA7202106	ERP123565	2020-09-13T17:15:00Z	1	PRJEB39981		Biovar 2	2008	Switzerland	Europe	spleen and reproductive organs								WS-Be-9
SRR12149724	RNA-Seq	51	1929075510	SAMN15456035	622248154	CNRS	public	fastq,sra,run.zq	s3,ncbi,gs	ncbi.public,gs.US,s3.us-east-1	SRX8669747	Illumina HiSeq 2500	SINGLE	cDNA	TRANSCRIPTOMIC	Brucella microti	ILLUMINA	2020-12-31T00:00:00Z	Bm_pH4-6_2h	SRP270171	2021-10-31T00:11:00Z	2	PRJNA644280	54306	CCM 4915	2014	France	Europe	BSL-3 laboratory Cemipai	Pathogen.cl	France: Montpellier	Microtus arvalis		43.61 N 3.88 E	Brucellosis	IRIM	B. microti cultured in minimal medium at pH 4.6 for 2 h
SRR12149725	RNA-Seq	51	3135064656	SAMN15456034	1003822725	CNRS	public	fastq,sra,run.zq	s3,ncbi,gs	s3.us-east-1,ncbi.public,gs.US	SRX8669746	Illumina HiSeq 2500	SINGLE	cDNA	TRANSCRIPTOMIC	Brucella microti	ILLUMINA	2020-12-31T00:00:00Z	Bm_pH4-6_20min	SRP270171	2021-10-31T10:26:00Z	2	PRJNA644280	54305	CCM 4915	2014	France	Europe	BSL-3 laboratory Cemipai	Pathogen.cl	France: Montpellier	Microtus arvalis		43.61 N 3.88 E	Brucellosis	IRIM	B. microti cultured in minimal medium at pH 4.6 for 20 min.
SRR12149726	RNA-Seq	51	3190876149	SAMN15456033	1024232629	CNRS	public	fastq,run.zq,sra	s3,ncbi,gs	gs.US,s3.us-east-1,ncbi.public	SRX8669745	Illumina HiSeq 2500	SINGLE	cDNA	TRANSCRIPTOMIC	Brucella microti	ILLUMINA	2020-12-31T00:00:00Z	Bm_pH7_2h	SRP270171	2022-03-31T05:30:00Z	2	PRJNA644280	54304	CCM 4915	2014	France	Europe	BSL-3 laboratory Cemipai	Pathogen.cl	France: Montpellier	Microtus arvalis		43.61 N 3.88 E	Brucellosis	IRIM	B. microti cultured in minimal medium at pH 7 for 2 h
SRR12149727	RNA-Seq	51	2955991773	SAMN15456032	955059424	CNRS	public	run.zq,fastq,sra	s3,ncbi,gs	ncbi.public,s3.us-east-1,gs.US	SRX8669744	Illumina HiSeq 2500	SINGLE	cDNA	TRANSCRIPTOMIC	Brucella microti	ILLUMINA	2020-12-31T00:00:00Z	Bm_pH7_20min	SRP270171	2022-03-30T12:09:00Z	2	PRJNA644280	54303	CCM 4915	2014	France	Europe	BSL-3 laboratory Cemipai	Pathogen.cl	France: Montpellier	Microtus arvalis		43.61 N 3.88 E	Brucellosis	IRIM	B. microti cultured in minimal medium at pH 7 for 20 min.
SRR12149728	RNA-Seq	51	2266868757	SAMN15456031	708269454	CNRS	public	fastq,run.zq,sra	ncbi,gs,s3	ncbi.public,gs.US,s3.us-east-1	SRX8669743	Illumina HiSeq 2500	SINGLE	cDNA	TRANSCRIPTOMIC	Brucella suis 1330	ILLUMINA	2020-12-31T00:00:00Z	Bs_pH4-6_2h	SRP270171	2021-11-26T09:43:00Z	2	PRJNA644280	54302	1330	2014	France	Europe	BSL-3 laboratory Cemipai	Pathogen.cl	France: Montpellier	Sus scrofa		43.61 N 3.88 E	Brucellosis	IRIM	B. suis cultured in minimal medium at pH 4.6 for 2 h
SRR12149729	RNA-Seq	51	2070879990	SAMN15456030	649377403	CNRS	public	sra,run.zq,fastq	gs,s3,ncbi	gs.US,ncbi.public,s3.us-east-1	SRX8669742	Illumina HiSeq 2500	SINGLE	cDNA	TRANSCRIPTOMIC	Brucella suis 1330	ILLUMINA	2020-12-31T00:00:00Z	Bs_pH4-6_20min	SRP270171	2021-10-31T00:14:00Z	2	PRJNA644280	54301	1330	2014	France	Europe	BSL-3 laboratory Cemipai	Pathogen.cl	France: Montpellier	Sus scrofa		43.61 N 3.88 E	Brucellosis	IRIM	B. suis cultured in minimal medium at pH 4.6 for 20 min.
SRR12149730	RNA-Seq	51	3300906354	SAMN15456029	1031307936	CNRS	public	fastq,run.zq,sra	ncbi,s3,gs	ncbi.public,gs.US,s3.us-east-1	SRX8669741	Illumina HiSeq 2500	SINGLE	cDNA	TRANSCRIPTOMIC	Brucella suis 1330	ILLUMINA	2020-12-31T00:00:00Z	Bs_pH7_2h	SRP270171	2021-11-04T02:42:00Z	2	PRJNA644280	54300	1330	2014	France	Europe	BSL-3 laboratory Cemipai	Pathogen.cl	France: Montpellier	Sus scrofa		43.61 N 3.88 E	Brucellosis	IRIM	B. suis cultured in minimal medium at pH 7 for 2 h
SRR12149731	RNA-Seq	51	1409053551	SAMN15456028	441783068	CNRS	public	fastq,sra,run.zq	s3,gs,ncbi	ncbi.public,gs.US,s3.us-east-1	SRX8669740	Illumina HiSeq 2500	SINGLE	cDNA	TRANSCRIPTOMIC	Brucella suis 1330	ILLUMINA	2020-12-31T00:00:00Z	Bs_pH7_20min	SRP270171	2021-10-15T12:45:00Z	2	PRJNA644280	54299	1330	2014	France	Europe	BSL-3 laboratory Cemipai	Pathogen.cl	France: Montpellier	Sus scrofa		43.61 N 3.88 E	Brucellosis	IRIM	B. suis cultured in minimal medium at pH 7 for 20 min.
ERR11481566	WGS	494	966578310	SAMEA113549698	590892441	FRIEDRICH-LOEFFLER-INSTITUT (FLI) INSTITUTE FOR BA	public	run.zq,sra,fastq	s3,ncbi,gs	s3.us-east-1,gs.US,ncbi.public	ERX10887706	Illumina MiSeq	PAIRED	RANDOM	GENOMIC	Brucella suis bv. 5	ILLUMINA	2023-09-14T00:00:00Z	SAMEA113549698	ERP147693	2023-09-14T16:41:00Z	1	PRJEB62596		08RB3647	2008	Germany	Europe	human				5				08RB3647
ERR11029297	WGS	557	547059387	SAMEA112787677	336918106	FRIEDRICH-LOEFFLER-INSTITUT (FLI) INSTITUTE FOR BA	public	fastq,sra,run.zq	s3,ncbi,gs	s3.us-east-1,ncbi.public,gs.US	ERX10465231	Illumina MiSeq	PAIRED	RANDOM	GENOMIC	Brucella suis bv. 1	ILLUMINA	2023-09-13T00:00:00Z	SAMEA112787677	ERP145713	2023-09-18T02:43:00Z	1	PRJEB60627		21RB23181	2021	Germany	Europe	dog				1	missing			21RB23181
ERR11481577	WGS	6174	775702986	SAMEA113549698	535023809	FRIEDRICH-LOEFFLER-INSTITUT (FLI) INSTITUTE FOR BA	public	sra,fastq	ncbi,s3,gs	s3.us-east-1,gs.US,ncbi.public	ERX10887717	PacBio RS II	SINGLE	RANDOM	GENOMIC	Brucella suis bv. 5	PACBIO_SMRT	2023-09-14T00:00:00Z	SAMEA113549698	ERP147693	2023-09-14T16:45:00Z	1	PRJEB62596		08RB3647	2008	Germany	Europe	human				5				08RB3647
[truncated: 99 more columns]
