# Supplementary material for: Tracking sero-molecular trends of swine brucellosis in Hawai‘i and the central Pacific
Source: Front Public Health. 2024 Sep 4;12:1440933. doi: 10.3389/fpubh.2024.1440933 (PMC11408231; doi:10.3389/fpubh.2024.1440933)
Supplement: Supplementary file 3 [file Table_3.XLSX]

## Sheet: Sheet1
Strain	total length	# contigs	N50	L50
NVSL_BS1_1330	3284230	34	250168	5
92_29	3284370	40	215156	5
B. suis 1330	3315163	2	complete genome (reference)	NA
tanuvas_1	3287828	29	363417	4
bsuihSP785	3287409	31	363394	4
B93_0748_HI	3284874	30	363442	4
B00_0468_HI	3286408	30	294110	4
B11_0525_HI	3287510	30	363434	4
B2003007240_03BS1_SC_HU	3287262	32	363403	4
B3000521825_NY_HU	3288345	26	363402	4
B16_0312_NY_A	3287589	29	363402	4
B16_0285_NJ_A	3287472	32	303730	4
B16_0291_VA_A	3287768	30	363402	4			2107783	57	0	2107783
B16_0311_NY_A	3288001	31	363402	4			II	CP002998.1	NC_017250.1	1207380
B16_0281_NJ_A	3287822	31	363402	4						3315163
B16_0283_NJ_A	3287555	29	363402	4
B16_0284_NJ_A	3287580	29	363402	4
B16_0290_VA_A	3287460	30	363402	4
B16_0282_NJ_A	3289075	29	462143	4
B1997003632_97BS1_GA_HU	3287898	31	363410	4
B93_0820_SC	3287949	30	363402	4
B93_0820_93BS1_SC_079_SW_93A1	3287949	30	363402	4
B16_0543_NY_B	3287689	30	363402	4
B16_0569_NY_D	3287933	31	363410	4
B16_0548_NY_B	3287826	31	363410	4
B16_0546_NY_B	3288607	29	462199	4
B16_0550_NY_C	3287890	30	363402	4
B16_0539_NY_B	3288929	29	462207	4
B16_0558_NY_C	3287783	31	363402	4
B16_0553_NY_C	3289212	29	462175	4
B16_0568_NY_D	3287818	30	363402	4
B16_0566_NY_D	3287978	30	363402	4
B16_0547_NY_B	3287968	30	363402	4
B16_0571_NY_D	3287763	32	316449	4
B16_0561_NY_C	3287708	31	363402	4
B16_0551_NY_C	3287423	30	363402	4
B16_0555_NY_C	3287635	32	363402	4
B16_0556_NY_C	3287658	29	363402	4
B16_0554_NY_C	3289054	30	446809	4
B16_0565_ME_A	3287650	29	363402	4
01_5744_1	3278010	73	104982	12
01_5744_2	3286709	33	294026	4
183_6RK	3117838	321	16784	50
S2	3285042	41	207955	6
S2	2269545	313	10193	71
S2	2214689	334	8761	76
S2	2251249	360	8643	81
S2	2454587	170	22045	36
S2	2282260	260	13436	54
S2	2677823	312	14510	63
S2	2265542	338	8917	76
S2	2149878	237	12823	49
S2	2509003	262	13251	58
B11_0281_FL	3288069	31	363440	4
B00_0489_FL	3287914	28	363432	4
B11_0234_FL	3288024	30	363448	4
B11_0438_FL	3286309	32	259057	4
B93_0364_GA	3287770	30	363434	4
B06_0902_TN	3244024	62	99318	11
B93_0078_FL	3287605	32	259382	4
B11_0549_FL	3082491	612	7319	133
B11_0452_FL	3286852	32	259033	4
B11_0440_FL	3286141	32	259049	4
B06_0059_OK	3249763	108	49115	25
B00_0234_OH	3287656	30	363412	4
B00_0133_OH	3287884	30	363412	4
B10_0144_FL	3265033	61	93705	12
F6_04_78	3283894	39	189602	6
B11_0586_FL	3287955	30	363428	4
B12_0608_FL	3287769	30	363412	4
B95_0512_OH	3286238	32	258752	4
B11_0171_FL	3287462	30	363412	4
B11_0203_WI	3287589	30	363412	4
B11_0460_MS	3286672	30	294095	4
CNGB_247	3285454	30	363425	4
CNGB_786	3285297	32	363401	4
B95_0322_AR	3288053	30	363416	4
B13_0198_TX	3287445	32	259417	4
B13_0195_TX	3288092	30	363448	4
B94_0444_TX	3288058	29	363424	4
B13_0257_TX	3283018	31	294166	4
B11_0193_TX	3288300	31	363480	4
B11_0001_TX	3287449	31	250167	4
B00_0729_TX	3288032	33	363465	4
B11_0566_TX	3287794	30	363496	4
B00_0771_AL	3287836	31	363407	4
B11_0443_TX	3287372	28	363415	4
B11_0471_TX	3287307	27	363415	4
B12_0604_TX	3286441	30	259039	4
BSUI001	3295192	16	775826	2
B12_0577_TX	3286555	34	259073	4
B10_1082_TX	3256015	57	107735	11
B11_0552_TX	3287351	31	363446	4
VBI22	3285965	41	259315	6
B99_1007_TX	3191842	120	41472	25
B11_0527_TX	3286658	34	259048	4
B12_0598_TX	3287648	32	363415	4
B11_0603_TX	3287338	32	363431	4
B94_0322_LA	3286559	35	259064	4
B13_0216_TX	3287575	30	363415	4
B11_0200_TX	3287350	28	363446	4
B94_0564_OK	3283229	43	137335	7
B11_0172_TX	3287717	28	363285	4
B11_0093_TX	3287950	30	363285	4
B13_0260_OK	3287792	32	363277	4
B05_1325_IA	3287677	30	363277	4
B05_1336_IA	3288190	31	353266	4
B05_1333_IA	3287159	32	259368	4
B05_1326_IA	3287946	31	363277	4
B05_1324_IA	3267007	31	353266	4
B05_1338_IA	3219389	102	49148	21
B05_1335_IA	3283474	30	352984	4
21RB23181	3286930	28	347786	4
07_1318NZ_Tonga_Human	3287689	31	319662	4
13_908NZ_Tonga	3287930	31	363457	4
B13_0219_OR	3287966	30	363415	4
08_924NZ_Tonga_Human	3287644	29	363416	4
08_583NZ_Tonga_Human	3287640	29	363432	4
78_1616NZ_Tonga_Human	3287885	29	363424	4
07_1559NZ_Tonga_Human	3287426	29	363416	4
79_0349NZ_Tonga	3287542	28	363416	4
BSU	3276063	30	363403	4
686	3270064	28	258964	5
63_252	3286308	33	293182	4
63_198_1	3284032	35	258679	5
63_198_2	3282704	39	250314	5
40	3287707	27	293186	4
BSP	3286904	30	293186	4
BSX	3293259	36	250110	6
513	3289700	30	249930	5
08RB3647	3288947	30	270609	5
Bs_338	3288440	44	135565	8
Bs_339	3290197	41	155683	5
Bs_340	3290529	38	185643	6
06_988_1656	3292235	43	280135	5
Bs_467	3296077	50	146134	7
Bs_471	3291245	42	184893	6
Bs_470	3293408	37	243335	5
F4_06_146	3292659	43	243263	6
Bs_521	3291351	38	243261	5
Bs_492	3280999	59	113402	11
Bs_520	3291448	38	243263	5
Bs_517	3289847	41	153650	6
Bs_377	3295468	42	166406	6
Bs_491	3144350	573	8115	121
115Pa	3289539	40	153590	6
Bs_530	3288885	36	243332	5
183Pa	3291637	41	167955	6
4Pa	3291519	39	167957	6
194Pa	3291984	37	280182	5
Bs_458	3287248	56	120344	9
Bs_539	3308309	65	120381	8
27Pa	3291246	42	167971	7
F5_03_2	3292476	42	280138	5
06_791_1309	3292584	42	243332	6
Bs_223	3288719	41	140342	7
Bs_242	3289959	38	182670	5
BH12_2008	3228821	81	66103	15
Thomsen	3291932	40	182637	5
F12_02	3285888	51	132821	8
Bs_32	3292748	39	166407	7
Bs_247	3292990	39	221760	5
Bs_244	3293055	39	182676	5
Bs_29	3293336	37	140341	6
04_0115	3290879	47	140341	6
Bs_9	3290759	38	166407	6
B_SUIS_164	3292649	37	170128	5
BS9	3292114	34	182668	5
92_63_2	3290517	46	138009	7
92_63_1	3287319	47	138009	7
Bs_443	3277608	52	120352	9
F5_05_10_3	3277464	110	61845	18
F5_05_10_2	3290537	44	140341	6
Bs_152	3293640	48	135500	8
F7_06_5	3293650	45	140342	6
F7_06_5	3293650	45	140342	6
F8_06_1	3295858	45	182625	6
Bs_99	3295405	41	140343	6
Bs_5	3292205	41	140511	6
Bs_224	3295107	38	140343	6
Bs_103	3292999	43	139032	6
Bs_133	3295265	42	140331	7
Bs_88	3294959	43	138885	7
Bs_89	3293816	39	182664	5
Bs_146	3294585	43	139928	7
Bs_90	3292992	39	182656	5
Bs_427	3293300	45	139053	8
Bs_411	3295017	42	140347	6
Bs_441	3294799	42	139840	6
Bs_412	3297995	42	140347	6
F8_06_2	3294480	48	137999	7
F8_06_3	3295834	45	140346	7
F8_06_3	3295834	45	140346	7
97_9757	3295490	50	140341	7
Bs_44	3295180	39	140343	6
Bs_272	3294283	40	166408	7
Bs_337	3297729	38	182656	5
Bs_312	3291989	48	139881	8
Bs_319	3294855	40	166408	6
Bs_252	3295483	40	182648	5
F9_06_1	3296415	46	166413	6
Bs_254	3297618	39	182688	5
Bs_336	3295368	40	166408	6
Bs_267	3296202	37	182688	5
Bs_280	3292266	43	166408	7
63_261	3294537	47	182556	7
94_11	3296019	40	182685	6
B_SUIS_165	3294999	41	166328	6
21RB22964	3292324	46	123795	8
21RB22968	3292325	37	182711	5
21RB22953	3292262	39	280195	5
21RB22960	3292632	36	249125	5
21RB22967	3294428	37	280195	5
21RB22954	3155238	40	170140	6
21RB22955	3294116	39	166328	6
21RB22957	3294538	36	182743	5
21RB22958	3238126	40	170111	6
21RB22956	3294279	40	170110	5
21RB22961	3292294	38	182711	5
21RB22959	3292136	39	249123	5
21RB22962	3292359	38	249116	5
21RB22963	3292409	37	182711	5
BS8	3295101	34	280214	5
BS6	3293101	35	170101	5
BS7	3293749	38	184845	5
BS10	3294894	35	182525	5
BS5	3291465	43	169942	6
BS12	3292364	34	280194	5
BS4	3295116	35	182636	5
BS14	3296163	36	276699	5
14RB8412	3298702	39	182720	5
15RB2242	3297681	42	155754	6
08RB3277	3294612	35	227514	5
08RB3701	3293530	38	155760	6
08RB3448	3293347	36	182641	5
08RB2802	3293298	38	182568	5
Bs_215	3294227	40	182655	6
F5_05_10_4	3295479	42	245056	5
F5_05_10_1	3274026	95	74749	17
BS3	3293904	40	280019	5
BS1	3291727	44	182609	6
BS15	3295873	31	280063	5
BS2	3294726	37	280062	5
BS13	3291081	43	138889	6
BS17	3297305	34	280063	5
BS16	3297382	34	280063	5
BS11	3292946	38	182609	5
Bs_341	3294184	37	182728	5
Bs_353	3296607	40	148975	6
B_SUIS_162	3294481	36	276650	5
B_SUIS_168	3290762	41	148982	7
B_SUIS_163	3293228	32	280025	5
F7_06_1	3293764	46	182503	5
F7_06_2	3294404	47	182503	6
F7_06_2	3294404	47	182503	6
Bs_213	3294873	38	182614	5
F7_06_1	3293764	46	182503	5
06_997_1672	3295085	44	182519	6
